# Supplementary material for: Bis{μ-2-meth­oxy-6-[(methyl­imino)­meth­yl]phenolato}bis­({2-meth­oxy-6-[(methyl­imino)­meth­yl]phenolato}copper(II))
Source: Acta Crystallogr Sect E Struct Rep Online. 2013 Sep 21;69(Pt 10):m551–2. doi: 10.1107/S1600536813025105 (PMC3790358; doi:10.1107/S1600536813025105)
Supplement: Supplementary file 1 [file e-69-0m551-sup1.cif]

##############################################################################
#                                                                            #
# This CIF contains the data in a paper accepted for publication in          #
# Acta Crystallographica Section E. It conforms to the requirements of       #
# Notes for Authors for Acta Crystallographica Section E, and has been       #
# peer reviewed under the auspices of the IUCr Commission on Journals.       #
#                                                                            #
# Full details of the Crystallographic Information File format               #
# are given in the paper "The Crystallographic Information File (CIF):       #
# a New Standard Archive File for Crystallography" by S. R. Hall, F. H.      #
# Allen and I. D. Brown [Acta Cryst. (1991), A47, 655-685].                  #
#                                                                            #
# The current version of the core CIF dictionary is obtainable from          #
# ftp://ftp.iucr.org/pub/cif_core.dic.                                       #
#                                                                            #
# Software is freely available for graphical display of the structure(s)     #
# in this CIF. For information consult the CIF software page                 #
# http://www.iucr.org/resources/cif/software.                                #
#                                                                            #
# This file may be used for bona fide research purposes within the           #
# scientific community so long as proper attribution is given to the journal # 
# article from which it was obtained.                                        #
#                                                                            #
##############################################################################
data_I
_database_code_depnum_ccdc_archive 'CCDC 960158'
_audit_creation_method     'WinGX routine CIF_UPDATE'
_chemical_name_systematic
;\
Bis{\m-2-methoxy-6-[(methylimino)methyl]phenolato}bis({2-methoxy-\
6-[(methylimino)methyl]phenolato}copper(II))
;

_chemical_formula_moiety     'C36 H40 Cu2 N4 O8'
_chemical_formula_sum     'C36 H40 Cu2 N4 O8'
_chemical_formula_iupac     '[Cu2 (C9 H10 N O2)4]'
_chemical_formula_weight     783.8
_symmetry_cell_setting     orthorhombic
_symmetry_space_group_name_H-M     'P b c a'
_symmetry_space_group_name_Hall     '-p 2ac 2ab'
loop_
    _symmetry_equiv_pos_as_xyz
    'x, y, z'
    '-x+1/2, -y, z+1/2'
    'x+1/2, -y+1/2, -z'
    '-x, y+1/2, -z+1/2'
    '-x, -y, -z'
    'x-1/2, y, -z-1/2'
    '-x-1/2, y-1/2, z'
    'x, -y-1/2, z-1/2'
_cell_length_a     10.1889(12)
_cell_length_b     15.2033(5)
_cell_length_c     21.6254(9)
_cell_angle_alpha     90
_cell_angle_beta     90
_cell_angle_gamma     90
_cell_volume     3349.9(4)
_cell_formula_units_Z     4
_cell_measurement_reflns_used     25414
_cell_measurement_theta_min     3.7029
_cell_measurement_theta_max     37.4169
_cell_measurement_temperature     100(2)
_exptl_crystal_description     plate
_exptl_crystal_colour     dark_green
_exptl_crystal_size_max     0.59
_exptl_crystal_size_mid     0.47
_exptl_crystal_size_min     0.10
_exptl_crystal_density_diffrn     1.554
_exptl_crystal_density_method     'not measured'
_exptl_crystal_F_000     1624
loop_
    _exptl_crystal_face_index_h
    _exptl_crystal_face_index_k
    _exptl_crystal_face_index_l
    _exptl_crystal_face_perp_dist
    1 -1 1 0.166
    -1 1 -1 0.2376
    -1 -1 1 0.2452
    -3 0 1 0.214
    1 5 -1 0.1834
    0 0 -1 0.0447
    0 0 1 0.057
    -1 0 -2 0.1587
    -1 -1 -2 0.2079
    0 -1 0 0.3588
_exptl_absorpt_coefficient_mu     1.33
_exptl_absorpt_correction_type     analytical
_exptl_absorpt_process_details
;
[CrysAlisPro (Agilent, 2011) based on
Clark & Reid (1995)]
;
_exptl_absorpt_correction_T_min     0.597
_exptl_absorpt_correction_T_max     0.88
_exptl_special_details     ?
_diffrn_ambient_temperature     100(2)
_diffrn_radiation_type     MoK\a
_diffrn_radiation_wavelength     0.71073
_diffrn_radiation_monochromator     graphite
_diffrn_measurement_device_type     'Oxford Diffraction Gemini diffractometer'
_diffrn_measurement_method     '\w scans'
_diffrn_detector_area_resol_mean     10.4738
_diffrn_reflns_number     110425
_diffrn_reflns_av_R_equivalents     0.0446
_diffrn_reflns_theta_min     3.71
_diffrn_reflns_theta_max     37.48
_diffrn_reflns_theta_full     37
_diffrn_measured_fraction_theta_max     0.985
_diffrn_measured_fraction_theta_full     0.998
_diffrn_reflns_limit_h_min     -17
_diffrn_reflns_limit_h_max     17
_diffrn_reflns_limit_k_min     -25
_diffrn_reflns_limit_k_max     25
_diffrn_reflns_limit_l_min     -36
_diffrn_reflns_limit_l_max     36
_refine_special_details
;
Refinement of <i>F</i>^2^ against ALL reflections. The weighted <i>R</i>-factor
<i>wR</i> and goodness of fit <i>S</i> are based on <i>F</i>^2^, conventional
<i>R</i>-factors <i>R</i> are based on <i>F</i>, with <i>F</i> set to zero for
negative <i>F</i>^2^. The threshold expression of <i>F</i>^2^ >
2\s(<i>F</i>^2^) is used only for calculating <i>R</i>-factors(gt) <i>etc</i>.
and is not relevant to the choice of reflections for refinement.
<i>R</i>-factors based on <i>F</i>^2^ are statistically about twice as large
as those based on <i>F</i>, and <i>R</i>- factors based on ALL data will be
even larger.
;
_reflns_number_total     8673
_reflns_number_gt     7021
_reflns_threshold_expression     I>2\s(I)
_refine_ls_structure_factor_coef     Fsqd
_refine_ls_matrix_type     full
_refine_ls_R_factor_all     0.0449
_refine_ls_R_factor_gt     0.0313
_refine_ls_wR_factor_gt     0.0789
_refine_ls_wR_factor_ref     0.0835
_refine_ls_goodness_of_fit_ref     1.05
_refine_ls_restrained_S_all     1.05
_refine_ls_number_reflns     8673
_refine_ls_number_parameters     231
_refine_ls_number_restraints     0
_refine_ls_hydrogen_treatment     constr
_refine_ls_weighting_scheme     calc
_refine_ls_weighting_details
         'calc w=1/[\s^2^(Fo^2^)+(0.0415P)^2^+0.9858P] where P=(Fo^2^+2Fc^2^)/3'
_atom_sites_solution_hydrogens     geom
_atom_sites_solution_primary     direct
_atom_sites_solution_secondary     difmap
_refine_ls_shift/su_max     0.004
_refine_ls_shift/su_mean     0
_refine_diff_density_max     0.641
_refine_diff_density_min     -0.374
_refine_ls_extinction_method     none
loop_
    _atom_type_symbol
    _atom_type_description
    _atom_type_scat_dispersion_real
    _atom_type_scat_dispersion_imag
    _atom_type_scat_source
    C C 0.0033 0.0016 'International Tables Vol C Tables 4.2.6.8 and 6.1.1.4'
    H H 0 0 'International Tables Vol C Tables 4.2.6.8 and 6.1.1.4'
    N N 0.0061 0.0033 'International Tables Vol C Tables 4.2.6.8 and 6.1.1.4'
    O O 0.0106 0.006 'International Tables Vol C Tables 4.2.6.8 and 6.1.1.4'
    Cu Cu 0.3201 1.2651 'International Tables Vol C Tables 4.2.6.8 and 6.1.1.4'
_computing_data_collection
;
CrysAlis Pro (Agilent, 2011)
;
_computing_cell_refinement
;
CrysAlis Pro (Agilent, 2011)
;
_computing_data_reduction
;
CrysAlis Pro (Agilent, 2011)
;
_computing_structure_solution     'SIR92 (Altomare <i>et al.</i>, 1994)'
_computing_structure_refinement     'SHELXL-97 (Sheldrick, 2008)'
_computing_molecular_graphics     'OrtepII (Johnson, 1976)'
_computing_publication_material     'WinGX (Farrugia, 2012)'
loop_
    _atom_site_type_symbol
    _atom_site_label
    _atom_site_fract_x
    _atom_site_fract_y
    _atom_site_fract_z
    _atom_site_U_iso_or_equiv
    _atom_site_adp_type
    _atom_site_calc_flag
    _atom_site_refinement_flags
    _atom_site_occupancy
    _atom_site_symmetry_multiplicity
    _atom_site_disorder_assembly
    _atom_site_disorder_group
    Cu Cu1 0.402856(11) 0.587478(7) 0.514407(5) 0.01235(3) Uani d . 1 1 . .
    C C11 0.32361(9) 0.46134(6) 0.42192(4) 0.01446(14) Uani d . 1 1 . .
    O O11 0.42030(7) 0.50521(5) 0.44728(3) 0.01630(12) Uani d . 1 1 . .
    C C12 0.33769(10) 0.43410(6) 0.35910(4) 0.01654(15) Uani d . 1 1 . .
    O O12 0.45029(8) 0.46267(6) 0.33152(3) 0.02223(15) Uani d . 1 1 . .
    C C121 0.47672(13) 0.43092(8) 0.27121(5) 0.0262(2) Uani d . 1 1 . .
    H H12A 0.4814 0.3665 0.272 0.039 Uiso calc R 1 1 . .
    H H12B 0.5606 0.4548 0.2567 0.039 Uiso calc R 1 1 . .
    H H12C 0.4064 0.4494 0.2431 0.039 Uiso calc R 1 1 . .
    C C13 0.24123(11) 0.38471(7) 0.33053(5) 0.02007(17) Uani d . 1 1 . .
    H H13 0.2522 0.3668 0.2888 0.024 Uiso calc R 1 1 . .
    C C14 0.12726(12) 0.36098(7) 0.36284(5) 0.02237(19) Uani d . 1 1 . .
    H H14 0.0614 0.3269 0.343 0.027 Uiso calc R 1 1 . .
    C C15 0.11093(10) 0.38700(7) 0.42308(5) 0.01978(17) Uani d . 1 1 . .
    H H15 0.0337 0.3705 0.4448 0.024 Uiso calc R 1 1 . .
    C C16 0.20753(9) 0.43801(6) 0.45312(4) 0.01527(15) Uani d . 1 1 . .
    C C17 0.18368(9) 0.46319(6) 0.51653(4) 0.01637(15) Uani d . 1 1 . .
    H H17 0.1114 0.4362 0.5367 0.02 Uiso calc R 1 1 . .
    N N17 0.25120(8) 0.51886(5) 0.54829(4) 0.01518(13) Uani d . 1 1 . .
    C C18 0.21142(10) 0.53316(7) 0.61269(4) 0.01945(17) Uani d . 1 1 . .
    H H18A 0.1379 0.4942 0.6228 0.029 Uiso calc R 1 1 . .
    H H18B 0.1843 0.5945 0.6181 0.029 Uiso calc R 1 1 . .
    H H18C 0.2855 0.5204 0.6402 0.029 Uiso calc R 1 1 . .
    C C21 0.44917(9) 0.73470(6) 0.59567(4) 0.01441(14) Uani d . 1 1 . .
    O O21 0.37172(7) 0.67187(5) 0.57781(4) 0.01810(13) Uani d . 1 1 . .
    C C22 0.41886(9) 0.78000(6) 0.65201(4) 0.01576(15) Uani d . 1 1 . .
    O O22 0.30820(7) 0.75006(5) 0.68125(3) 0.01921(13) Uani d . 1 1 . .
    C C221 0.25933(13) 0.80269(8) 0.73029(5) 0.0256(2) Uani d . 1 1 . .
    H H22A 0.3214 0.8015 0.7649 0.038 Uiso calc R 1 1 . .
    H H22B 0.1743 0.7796 0.744 0.038 Uiso calc R 1 1 . .
    H H22C 0.2485 0.8634 0.7159 0.038 Uiso calc R 1 1 . .
    C C23 0.49660(11) 0.84784(6) 0.67335(5) 0.01998(17) Uani d . 1 1 . .
    H H23 0.4745 0.8767 0.7109 0.024 Uiso calc R 1 1 . .
    C C24 0.60788(11) 0.87448(7) 0.64016(5) 0.0236(2) Uani d . 1 1 . .
    H H24 0.6615 0.9209 0.6552 0.028 Uiso calc R 1 1 . .
    C C25 0.63872(11) 0.83310(7) 0.58585(5) 0.02131(18) Uani d . 1 1 . .
    H H25 0.7141 0.8513 0.5634 0.026 Uiso calc R 1 1 . .
    C C26 0.56052(9) 0.76367(6) 0.56242(4) 0.01585(15) Uani d . 1 1 . .
    C C27 0.58954(9) 0.73111(7) 0.50142(5) 0.01682(16) Uani d . 1 1 . .
    H H27 0.6603 0.7582 0.4801 0.02 Uiso calc R 1 1 . .
    N N27 0.52864(8) 0.66860(5) 0.47287(4) 0.01607(14) Uani d . 1 1 . .
    C C28 0.56176(12) 0.65605(7) 0.40743(5) 0.02199(19) Uani d . 1 1 . .
    H H28A 0.6356 0.6943 0.3964 0.033 Uiso calc R 1 1 . .
    H H28B 0.4856 0.671 0.3818 0.033 Uiso calc R 1 1 . .
    H H28C 0.5862 0.5945 0.4003 0.033 Uiso calc R 1 1 . .
loop_
    _atom_site_aniso_label
    _atom_site_aniso_U_11
    _atom_site_aniso_U_22
    _atom_site_aniso_U_33
    _atom_site_aniso_U_12
    _atom_site_aniso_U_13
    _atom_site_aniso_U_23
    Cu1 0.01144(5) 0.01349(5) 0.01214(5) -0.00031(3) 0.00112(3) -0.00053(3)
    C11 0.0148(3) 0.0148(3) 0.0138(3) 0.0015(3) -0.0024(3) -0.0005(3)
    O11 0.0141(3) 0.0204(3) 0.0145(3) -0.0013(2) -0.0003(2) -0.0039(2)
    C12 0.0177(4) 0.0175(4) 0.0145(4) 0.0035(3) -0.0022(3) -0.0015(3)
    O12 0.0198(3) 0.0319(4) 0.0149(3) 0.0009(3) 0.0021(3) -0.0060(3)
    C121 0.0323(6) 0.0315(5) 0.0147(4) 0.0057(4) 0.0027(4) -0.0042(4)
    C13 0.0247(4) 0.0186(4) 0.0169(4) 0.0022(3) -0.0059(3) -0.0037(3)
    C14 0.0264(5) 0.0189(4) 0.0218(4) -0.0045(4) -0.0071(4) -0.0014(3)
    C15 0.0209(4) 0.0183(4) 0.0201(4) -0.0050(3) -0.0040(3) 0.0008(3)
    C16 0.0156(4) 0.0148(3) 0.0153(4) -0.0013(3) -0.0022(3) 0.0011(3)
    C17 0.0159(4) 0.0165(4) 0.0167(4) -0.0024(3) -0.0003(3) 0.0023(3)
    N17 0.0148(3) 0.0170(3) 0.0137(3) -0.0011(3) 0.0009(2) 0.0004(3)
    C18 0.0201(4) 0.0232(4) 0.0151(4) -0.0040(3) 0.0041(3) -0.0008(3)
    C21 0.0138(3) 0.0128(3) 0.0166(4) 0.0005(3) -0.0003(3) 0.0008(3)
    O21 0.0164(3) 0.0173(3) 0.0206(3) -0.0037(2) 0.0050(2) -0.0050(2)
    C22 0.0177(4) 0.0136(3) 0.0160(4) 0.0016(3) -0.0013(3) 0.0010(3)
    O22 0.0204(3) 0.0189(3) 0.0183(3) 0.0008(3) 0.0036(2) -0.0030(2)
    C221 0.0350(6) 0.0231(5) 0.0187(4) 0.0054(4) 0.0062(4) -0.0026(4)
    C23 0.0256(5) 0.0150(4) 0.0193(4) -0.0008(3) -0.0057(3) -0.0003(3)
    C24 0.0269(5) 0.0191(4) 0.0248(5) -0.0074(4) -0.0070(4) 0.0022(4)
    C25 0.0197(4) 0.0198(4) 0.0244(5) -0.0064(3) -0.0025(3) 0.0046(3)
    C26 0.0145(3) 0.0147(3) 0.0184(4) -0.0011(3) -0.0010(3) 0.0028(3)
    C27 0.0145(4) 0.0166(4) 0.0194(4) 0.0007(3) 0.0023(3) 0.0042(3)
    N27 0.0162(3) 0.0158(3) 0.0162(3) 0.0018(3) 0.0034(3) 0.0028(3)
    C28 0.0268(5) 0.0220(4) 0.0172(4) 0.0019(4) 0.0078(4) 0.0030(3)
_geom_special_details
;
All s.u.'s (except the s.u. in the dihedral angle between two l.s. planes) are
estimated using the full covariance matrix. The cell s.u.'s are taken into
account individually in the estimation of s.u.'s in distances, angles and
torsion angles; correlations between s.u.'s in cell parameters are only used
when they are defined by crystal symmetry. An approximate (isotropic)
treatment of cell s.u.'s is used for estimating s.u.'s involving l.s. planes.
;
loop_
    _geom_bond_atom_site_label_1
    _geom_bond_atom_site_label_2
    _geom_bond_site_symmetry_2
    _geom_bond_distance
    _geom_bond_publ_flag
    Cu1 O21 . 1.9044(7) y
    Cu1 O11 . 1.9243(7) y
    Cu1 N27 . 1.9925(8) y
    Cu1 N17 . 2.0032(8) y
    Cu1 O11 5_666 2.4329(8) y
    C11 O11 . 1.3101(11) ?
    C11 C16 . 1.4071(13) ?
    C11 C12 . 1.4274(13) ?
    O11 Cu1 5_666 2.4329(8) ?
    C12 O12 . 1.3640(13) ?
    C12 C13 . 1.3825(14) ?
    O12 C121 . 1.4165(13) ?
    C121 H12A . 0.98 ?
    C121 H12B . 0.98 ?
    C121 H12C . 0.98 ?
    C13 C14 . 1.4026(16) ?
    C13 H13 . 0.95 ?
    C14 C15 . 1.3716(15) ?
    C14 H14 . 0.95 ?
    C15 C16 . 1.4115(14) ?
    C15 H15 . 0.95 ?
    C16 C17 . 1.4444(14) ?
    C17 N17 . 1.2890(12) ?
    C17 H17 . 0.95 ?
    N17 C18 . 1.4667(13) ?
    C18 H18A . 0.98 ?
    C18 H18B . 0.98 ?
    C18 H18C . 0.98 ?
    C21 O21 . 1.2979(11) ?
    C21 C26 . 1.4135(13) ?
    C21 C22 . 1.4333(13) ?
    C22 O22 . 1.3705(12) ?
    C22 C23 . 1.3799(14) ?
    O22 C221 . 1.4187(13) ?
    C221 H22A . 0.98 ?
    C221 H22B . 0.98 ?
    C221 H22C . 0.98 ?
    C23 C24 . 1.4017(16) ?
    C23 H23 . 0.95 ?
    C24 C25 . 1.3689(17) ?
    C24 H24 . 0.95 ?
    C25 C26 . 1.4163(14) ?
    C25 H25 . 0.95 ?
    C26 C27 . 1.4396(14) ?
    C27 N27 . 1.2922(14) ?
    C27 H27 . 0.95 ?
    N27 C28 . 1.4673(13) ?
    C28 H28A . 0.98 ?
    C28 H28B . 0.98 ?
    C28 H28C . 0.98 ?
loop_
    _geom_angle_atom_site_label_1
    _geom_angle_atom_site_label_2
    _geom_angle_atom_site_label_3
    _geom_angle_site_symmetry_1
    _geom_angle_site_symmetry_3
    _geom_angle
    _geom_angle_publ_flag
    O21 Cu1 O11 . . 175.12(3) y
    O21 Cu1 N27 . . 90.84(3) y
    O11 Cu1 N27 . . 90.16(3) y
    O21 Cu1 N17 . . 87.65(3) y
    O11 Cu1 N17 . . 90.50(3) y
    N27 Cu1 N17 . . 169.53(3) y
    O21 Cu1 O11 . 5_666 105.57(3) y
    O11 Cu1 O11 . 5_666 79.17(3) y
    N27 Cu1 O11 . 5_666 92.04(3) y
    N17 Cu1 O11 . 5_666 98.34(3) y
    O11 C11 C16 . . 124.03(8) ?
    O11 C11 C12 . . 118.08(9) ?
    C16 C11 C12 . . 117.89(8) ?
    C11 O11 Cu1 . . 125.26(6) ?
    C11 O11 Cu1 . 5_666 113.86(6) ?
    Cu1 O11 Cu1 . 5_666 100.84(3) ?
    O12 C12 C13 . . 125.13(9) ?
    O12 C12 C11 . . 114.10(8) ?
    C13 C12 C11 . . 120.76(9) ?
    C12 O12 C121 . . 117.00(9) ?
    O12 C121 H12A . . 109.5 ?
    O12 C121 H12B . . 109.5 ?
    H12A C121 H12B . . 109.5 ?
    O12 C121 H12C . . 109.5 ?
    H12A C121 H12C . . 109.5 ?
    H12B C121 H12C . . 109.5 ?
    C12 C13 C14 . . 120.37(9) ?
    C12 C13 H13 . . 119.8 ?
    C14 C13 H13 . . 119.8 ?
    C15 C14 C13 . . 119.97(10) ?
    C15 C14 H14 . . 120 ?
    C13 C14 H14 . . 120 ?
    C14 C15 C16 . . 120.73(10) ?
    C14 C15 H15 . . 119.6 ?
    C16 C15 H15 . . 119.6 ?
    C11 C16 C15 . . 120.26(9) ?
    C11 C16 C17 . . 122.00(8) ?
    C15 C16 C17 . . 117.72(9) ?
    N17 C17 C16 . . 126.16(9) ?
    N17 C17 H17 . . 116.9 ?
    C16 C17 H17 . . 116.9 ?
    C17 N17 C18 . . 117.11(8) ?
    C17 N17 Cu1 . . 123.97(7) ?
    C18 N17 Cu1 . . 118.90(6) ?
    N17 C18 H18A . . 109.5 ?
    N17 C18 H18B . . 109.5 ?
    H18A C18 H18B . . 109.5 ?
    N17 C18 H18C . . 109.5 ?
    H18A C18 H18C . . 109.5 ?
    H18B C18 H18C . . 109.5 ?
    O21 C21 C26 . . 124.47(9) ?
    O21 C21 C22 . . 118.40(8) ?
    C26 C21 C22 . . 117.11(8) ?
    C21 O21 Cu1 . . 127.51(6) ?
    O22 C22 C23 . . 124.49(9) ?
    O22 C22 C21 . . 114.20(8) ?
    C23 C22 C21 . . 121.32(9) ?
    C22 O22 C221 . . 116.50(8) ?
    O22 C221 H22A . . 109.5 ?
    O22 C221 H22B . . 109.5 ?
    H22A C221 H22B . . 109.5 ?
    O22 C221 H22C . . 109.5 ?
    H22A C221 H22C . . 109.5 ?
    H22B C221 H22C . . 109.5 ?
    C22 C23 C24 . . 120.60(10) ?
    C22 C23 H23 . . 119.7 ?
    C24 C23 H23 . . 119.7 ?
    C25 C24 C23 . . 119.49(10) ?
    C25 C24 H24 . . 120.3 ?
    C23 C24 H24 . . 120.3 ?
    C24 C25 C26 . . 121.35(10) ?
    C24 C25 H25 . . 119.3 ?
    C26 C25 H25 . . 119.3 ?
    C21 C26 C25 . . 120.12(9) ?
    C21 C26 C27 . . 121.59(9) ?
    C25 C26 C27 . . 117.94(9) ?
    N27 C27 C26 . . 126.30(9) ?
    N27 C27 H27 . . 116.8 ?
    C26 C27 H27 . . 116.8 ?
    C27 N27 C28 . . 116.49(9) ?
    C27 N27 Cu1 . . 123.28(7) ?
    C28 N27 Cu1 . . 120.15(7) ?
    N27 C28 H28A . . 109.5 ?
    N27 C28 H28B . . 109.5 ?
    H28A C28 H28B . . 109.5 ?
    N27 C28 H28C . . 109.5 ?
    H28A C28 H28C . . 109.5 ?
    H28B C28 H28C . . 109.5 ?
data_global
_journal_date_recd_electronic     2013-09-03
_journal_date_accepted     2013-09-10
_journal_name_full     'Acta Crystallographica, Section E'
_journal_year     2013
_journal_volume     69
_journal_issue     10
_journal_page_first     m551
_journal_page_last     m552
_journal_paper_category     QM
_journal_paper_doi     10.1107/S1600536813025105
_journal_coeditor_code     HG5344
_publ_contact_author_name     'Vassilyeva, Olga Yu.'
_publ_contact_author_address
;
Department of Inorganic Chemistry,
Taras Shevchenko National University of Kyiv,
64/13 Volodymyrska Street,
Kyiv, Ukraine, 01601
;
_publ_contact_author_email     vassilyeva@univ.kiev.ua
_publ_contact_author_fax     '+380(44)296-2467'
_publ_contact_author_phone     '+380(44)235-4371'
_publ_section_title
;\
Bis{\m-2-methoxy-6-[(methylimino)methyl]phenolato}bis({2-methoxy-\
6-[(methylimino)methyl]phenolato}copper(II))
;

loop_
    _publ_author_name
    _publ_author_address
    'Sydoruk, Tetyana V.'
;
Department of Inorganic Chemistry,
Taras Shevchenko National University of Kyiv,
64/13 Volodymyrska Street,
Kyiv, Ukraine, 01601
;
    'Buvaylo, Elena A.'
;
Department of Inorganic Chemistry,
Taras Shevchenko National University of Kyiv,
64/13 Volodymyrska Street,
Kyiv, Ukraine, 01601
;
    'Kokozay, Vladimir N.'
;
Department of Inorganic Chemistry,
Taras Shevchenko National University of Kyiv,
64/13 Volodymyrska Street,
Kyiv, Ukraine, 01601
;
    'Vassilyeva, Olga Yu.'
;
Department of Inorganic Chemistry,
Taras Shevchenko National University of Kyiv,
64/13 Volodymyrska Street,
Kyiv, Ukraine, 01601
;
    'Skelton, Brian W.'
;
Centre for Microscopy, Characterisation and Analysis,
University of Western Australia,
35 Stirling Highway,
Crawley,
WA 6009,
Australia
;
