# Supplementary material for: Bis{μ-2-meth­oxy-6-[(methyl­imino)­meth­yl]phenolato}bis­({2-meth­oxy-6-[(methyl­imino)­meth­yl]phenolato}copper(II))
Source: Acta Crystallogr Sect E Struct Rep Online. 2013 Sep 21;69(Pt 10):m551–2. doi: 10.1107/S1600536813025105 (PMC3790358; doi:10.1107/S1600536813025105)
Supplement: Supplementary file 2 [file e-69-0m551-Isup2.hkl]

#
# h,k,l, Fc-squared, Fo-squared, sigma(Fo-squared) and status flag
#
data_I
_shelx_title ' lv31 in Pbca'
_shelx_refln_list_code          4
_shelx_F_calc_maximum      323.91
_exptl_crystal_F_000      1624.00
_reflns_d_resolution_high  0.5840
 
loop_
 _symmetry_equiv_pos_as_xyz
 'x, y, z'
 '-x+1/2, -y, z+1/2'
 'x+1/2, -y+1/2, -z'
 '-x, y+1/2, -z+1/2'
 '-x, -y, -z'
 'x-1/2, y, -z-1/2'
 '-x-1/2, y-1/2, z'
 'x, -y-1/2, z-1/2'
 
_cell_length_a    10.1889
_cell_length_b    15.2033
_cell_length_c    21.6254
_cell_angle_alpha  90.000
_cell_angle_beta   90.000
_cell_angle_gamma  90.000
 
_shelx_F_squared_multiplier     1.000
 
loop_
 _refln_index_h
 _refln_index_k
 _refln_index_l
 _refln_F_squared_calc
 _refln_F_squared_meas
 _refln_F_squared_sigma
 _refln_observed_status
   2   0   0     9118.30    10025.98     52.28 o
   4   0   0    19728.77    19369.71    103.21 o
   6   0   0    35491.20    35785.63    162.73 o
   8   0   0        3.92        9.44      5.85 o
  10   0   0     6244.27     6538.53     97.41 o
  12   0   0     1368.62     1324.77     51.08 o
  14   0   0     1929.83     1972.23     80.94 o
  16   0   0      373.79      353.03     70.72 o
   2   1   0    13675.80    15498.69     42.59 o
   4   1   0      362.53      489.75      8.96 o
   6   1   0     2662.91     2672.24     25.36 o
   8   1   0     8669.01     8683.16     50.83 o
  10   1   0       43.20       24.20      8.75 o
  12   1   0     1306.42     1285.60     38.66 o
  14   1   0       21.74        7.99     16.02 o
  16   1   0       78.32       66.96     27.03 o
   2   2   0     7909.21     9145.77     35.76 o
   4   2   0      154.37      100.55      4.46 o
   6   2   0     2762.72     2481.26     31.12 o
   8   2   0        5.23        7.10      4.67 o
  10   2   0     1968.10     1839.41     37.13 o
  12   2   0      932.76      938.95     30.58 o
  14   2   0      804.05      795.94     37.26 o
  16   2   0      546.30      579.65     51.56 o
   2   3   0    17505.77    18930.02     68.97 o
   4   3   0    16711.73    17209.45     90.97 o
   6   3   0    16124.50    16841.78     60.84 o
   8   3   0    23252.30    23249.98    189.58 o
  10   3   0       12.62        9.56      8.67 o
  12   3   0     3246.50     3357.71     67.22 o
  14   3   0     1757.02     1703.35     67.92 o
  16   3   0       53.38       51.63     22.27 o
   0   4   0      696.00      613.30     19.44 o
   2   4   0     8401.58     8431.10     51.14 o
   4   4   0    12032.32    12694.58     77.42 o
   6   4   0      630.36      430.88     10.51 o
   8   4   0    16419.94    16526.85     97.39 o
  10   4   0     3212.85     3141.41     51.93 o
  12   4   0       39.65        0.00     14.05 o
  14   4   0      533.17      523.45     36.03 o
  16   4   0      679.43      717.87     44.56 o
   2   5   0     1139.84     1031.93     13.89 o
   4   5   0      294.67      287.65      6.98 o
   6   5   0      276.13      310.18     10.18 o
   8   5   0     3486.74     3471.05     49.88 o
  10   5   0      337.96      397.00     22.85 o
  12   5   0     1198.23     1148.90     48.24 o
  14   5   0       22.00       23.85     17.44 o
  16   5   0       39.83       27.51     19.36 o
   0   6   0    13393.99    12671.98     81.81 o
   2   6   0      523.80      435.08      8.04 o
   4   6   0    13637.53    13030.96     58.61 o
   6   6   0    10096.11     9498.02     49.43 o
   8   6   0     2438.38     2482.34     34.10 o
  10   6   0    10393.92    11062.60     97.35 o
  12   6   0     1103.97     1079.26     44.59 o
  14   6   0     1661.57     1547.10     58.71 o
  16   6   0     2156.44     2363.56     77.99 o
   2   7   0    18887.93    18809.62     62.93 o
   4   7   0     3531.60     3434.92     27.02 o
   6   7   0      517.41      431.18     10.28 o
   8   7   0     1097.49     1056.83     24.85 o
  10   7   0        3.21        0.00     11.62 o
  12   7   0     1277.16     1213.94     47.90 o
  14   7   0      365.35      384.68     35.83 o
  16   7   0      298.87      365.80     36.96 o
   0   8   0       22.73       61.59      7.93 o
   2   8   0       10.62        4.78      3.36 o
   4   8   0      262.43      248.91      7.74 o
   6   8   0     2318.16     2297.56     26.95 o
   8   8   0      126.33       96.28      9.41 o
  10   8   0      103.92       69.38     13.93 o
  12   8   0       25.03       29.14     15.49 o
  14   8   0        3.48        0.00     18.53 o
  16   8   0      670.55      767.16     50.72 o
   2   9   0    17458.10    16882.09     73.64 o
   4   9   0    13574.99    13575.59     77.50 o
   6   9   0     2100.44     2199.40     28.51 o
   8   9   0    12350.49    12562.64     91.56 o
  10   9   0      120.36      110.48     16.04 o
  12   9   0      950.31      935.53     52.12 o
  14   9   0     1128.86     1288.49     58.22 o
  16   9   0      205.26      257.54     38.38 o
   0  10   0      481.77      768.27     21.46 o
   2  10   0       24.39       12.93      3.84 o
   4  10   0     4678.79     4766.01     36.16 o
   6  10   0    17208.98    18086.88    167.35 o
   8  10   0     2625.89     2704.71     54.55 o
  10  10   0     1666.03     1755.64     56.49 o
  12  10   0     2267.04     2264.26     70.44 o
  14  10   0      621.30      600.97     42.45 o
   2  11   0       65.48       34.75      5.05 o
   4  11   0      754.19      738.28     17.28 o
   6  11   0       11.00       20.19      7.47 o
   8  11   0     1267.37     1308.57     42.31 o
  10  11   0        9.14        0.92     17.34 o
  12  11   0      397.60      368.39     32.52 o
  14  11   0      261.69      286.81     32.75 o
   0  12   0    16550.36    16216.71     95.49 o
   2  12   0     7117.30     7301.90     59.38 o
   4  12   0     6685.28     6878.57     52.93 o
   6  12   0     3247.24     3210.99     46.37 o
   8  12   0      114.13       96.70     14.69 o
  10  12   0     2178.78     2151.77     64.55 o
  12  12   0      329.16      348.50     33.11 o
  14  12   0       44.39       44.01     25.83 o
   2  13   0     6837.92     7006.97     60.06 o
   4  13   0      875.17      941.70     24.68 o
   6  13   0     2299.86     2341.81     41.05 o
   8  13   0     2509.19     2530.07     57.50 o
  10  13   0      327.08      401.84     32.21 o
  12  13   0     1824.38     1824.27     66.79 o
  14  13   0      409.59      423.53     39.43 o
   0  14   0      425.65      442.55     18.45 o
   2  14   0     1644.92     1662.82     26.67 o
   4  14   0      172.06      193.67     13.22 o
   6  14   0      644.58      645.73     25.35 o
   8  14   0      198.95      208.25     19.85 o
  10  14   0      207.78      207.81     24.09 o
  12  14   0      572.81      541.51     46.35 o
  14  14   0      325.18      340.46     35.74 o
   2  15   0     4929.88     5062.61     50.59 o
   4  15   0     5336.20     5531.65     68.85 o
   6  15   0     1852.94     1880.06     47.82 o
   8  15   0     2559.49     2731.87     71.02 o
  10  15   0      477.50      463.53     40.05 o
  12  15   0      933.31      958.47     60.57 o
   0  16   0     4077.05     4293.57     74.64 o
   2  16   0     2098.93     2110.04     35.71 o
   4  16   0     1264.89     1382.25     36.52 o
   6  16   0     1664.17     1684.21     46.93 o
   8  16   0        1.99        0.00     16.38 o
  10  16   0     1093.90     1108.20     59.17 o
  12  16   0      477.77      433.61     42.27 o
   2  17   0      322.39      303.71     18.53 o
   4  17   0       18.62        3.64     10.49 o
   6  17   0      381.30      369.95     25.09 o
   8  17   0        5.53       12.15     18.09 o
  10  17   0        4.05        0.00     28.10 o
  12  17   0        7.20       31.33     27.94 o
   0  18   0     1098.57     1148.54     51.05 o
   2  18   0      170.27      156.84     15.56 o
   4  18   0      403.87      400.85     21.49 o
   6  18   0      615.76      605.56     31.58 o
   8  18   0        0.93        0.90     17.96 o
  10  18   0     1210.19     1258.92     64.88 o
  12  18   0      176.49      201.82     34.08 o
   2  19   0     2075.91     2179.11     65.99 o
   4  19   0      386.33      384.94     22.95 o
   6  19   0      584.29      617.19     30.30 o
   8  19   0      271.51      285.43     29.70 o
  10  19   0       18.95        0.00     24.41 o
   0  20   0      464.53      472.59     42.18 o
   2  20   0       14.49        4.27     18.45 o
   4  20   0      213.47      177.90     21.55 o
   6  20   0      119.40      108.49     18.80 o
   8  20   0      137.60      173.60     23.71 o
  10  20   0       92.20       87.70     36.39 o
   2  21   0      817.12      742.34     39.19 o
   4  21   0     1150.29     1121.82     53.15 o
   6  21   0     1084.19     1108.75     62.30 o
   8  21   0      272.03      272.57     30.33 o
  10  21   0       60.96      105.75     36.05 o
   0  22   0      593.22      675.18     57.70 o
   2  22   0     1055.83     1071.76     48.10 o
   4  22   0     2703.57     2846.21     99.18 o
   6  22   0     1256.68     1282.98     68.48 o
   8  22   0      113.28       27.07     31.42 o
   2  23   0      214.55      211.54     27.03 o
   4  23   0      139.14      175.58     29.06 o
   6  23   0       15.84       12.36     21.10 o
   8  23   0       12.42       32.54     36.82 o
   0  24   0     1183.83     1143.45     91.76 o
   2  24   0       73.90       48.56     22.87 o
   4  24   0     1120.99     1257.28     75.47 o
   6  24   0      133.48      246.50     63.25 o
   2  25   0     1336.84     1334.22     80.99 o
   4  25   0      312.72      282.23     68.95 o
   2   1   1       10.09       14.57      1.53 o
   3   1   1     2067.53     2405.66     13.75 o
   4   1   1        4.53       10.78      1.81 o
   5   1   1    32559.69    32303.91     84.96 o
   6   1   1     4918.68     5313.60     28.36 o
   7   1   1     2791.70     2749.92     18.98 o
   8   1   1     1238.19     1189.26     15.26 o
   9   1   1      209.23      194.95      8.69 o
  10   1   1      297.29      252.90     10.64 o
  11   1   1     4248.47     4211.92     41.97 o
  12   1   1        9.30        9.68      8.02 o
  13   1   1      118.62      119.61     11.01 o
  14   1   1       44.60       35.63     10.83 o
  15   1   1     2388.59     2407.68     53.89 o
  16   1   1        0.76        0.00     19.84 o
  17   1   1      292.00      328.28     49.97 o
   2   2   1     1807.36     2331.63     10.55 o
   3   2   1    18983.97    19965.84     82.82 o
   4   2   1      400.05      414.18      5.45 o
   5   2   1     1509.46     1616.74     11.56 o
   6   2   1       40.98       31.35      2.76 o
   7   2   1    20563.88    21058.70     65.10 o
   8   2   1       14.49       10.84      3.36 o
   9   2   1     2967.33     2960.74     29.89 o
  10   2   1       60.05       42.31      6.83 o
  11   2   1      650.06      658.15     17.34 o
  12   2   1      104.00       61.96      8.80 o
  13   2   1     1431.28     1478.31     30.56 o
  14   2   1      139.31      139.41     15.14 o
  15   2   1      148.62      166.34     17.67 o
  16   2   1       11.92        0.00     16.01 o
  17   2   1      519.54      546.25     51.95 o
   1   3   1      293.01      412.53      5.51 o
   2   3   1    27559.96    30797.36     58.01 o
   3   3   1      118.97      148.83      3.37 o
   4   3   1     1032.28     1063.25      9.47 o
   5   3   1     1461.17     1664.06     12.09 o
   6   3   1       81.27       91.35      3.80 o
   7   3   1        3.51        8.81      2.63 o
   8   3   1      151.51      139.42      5.78 o
   9   3   1       80.45       75.12      6.52 o
  10   3   1      140.20      124.84      8.28 o
  11   3   1       55.14       49.04      9.85 o
  12   3   1       40.38       35.96      8.94 o
  13   3   1      445.86      414.90     19.08 o
  14   3   1      193.90      149.99     16.11 o
  15   3   1        7.08        0.00     13.44 o
  16   3   1       20.03       31.18     17.29 o
  17   3   1       63.14       13.04     27.98 o
   0   4   1    68833.92    74287.00    256.62 o
   1   4   1       32.51       29.67      2.20 o
   2   4   1      158.93      179.42      3.42 o
   3   4   1    18482.22    19072.87     60.86 o
   4   4   1     3698.98     4017.72     20.17 o
   5   4   1     8415.26     9073.95     32.17 o
   6   4   1       50.63       54.13      3.03 o
   7   4   1    13747.11    13660.15     51.24 o
   8   4   1       80.02       86.76      5.52 o
   9   4   1     3316.23     3346.15     31.12 o
  10   4   1       20.65       10.83      6.54 o
  11   4   1      537.86      564.51     17.45 o
  12   4   1      226.27      200.12     13.10 o
  13   4   1     4080.87     4080.90     61.53 o
  14   4   1        4.59        0.00     13.47 o
  15   4   1      625.92      582.74     27.98 o
  16   4   1       38.75       27.33     14.91 o
  17   4   1      482.91      585.59     51.40 o
   1   5   1     1006.57      799.63      8.35 o
   2   5   1     2902.85     3112.48     22.02 o
   3   5   1     1684.26     1716.24     13.02 o
   4   5   1      425.09      480.52      6.39 o
   5   5   1     8351.50     7548.05     31.88 o
   6   5   1        3.87        3.09      2.61 o
   7   5   1     1151.31     1203.34     14.00 o
   8   5   1     2445.65     2336.26     23.00 o
   9   5   1     1988.06     2034.45     25.62 o
  10   5   1       16.60        6.38      6.50 o
  11   5   1     3926.52     4030.10     46.39 o
  12   5   1       25.49       22.33     11.38 o
  13   5   1        9.02       14.55     12.21 o
  14   5   1       91.55       74.61     17.02 o
  15   5   1     1227.36     1194.28     38.44 o
  16   5   1       12.87       11.30     16.22 o
  17   5   1      311.29      367.38     94.23 o
   0   6   1     1924.19     2024.82     22.45 o
   1   6   1      792.64      773.37      8.49 o
   2   6   1     3485.96     3611.96     21.47 o
   3   6   1     1433.91     1439.89     10.80 o
   4   6   1      233.18      238.58      4.86 o
   5   6   1     1152.11      994.15      9.66 o
   6   6   1     1310.61     1317.36     13.91 o
   7   6   1      563.26      630.81     11.34 o
   8   6   1      668.00      651.61     12.84 o
   9   6   1     2165.60     2121.28     27.04 o
  10   6   1        3.59       10.44      8.46 o
  11   6   1       78.87       63.82     10.14 o
  12   6   1      186.52      164.08     14.52 o
  13   6   1      707.84      708.28     27.55 o
  14   6   1        0.02        0.00     13.47 o
  15   6   1       38.12       34.99     14.86 o
  16   6   1       10.05       39.36     18.51 o
   1   7   1     8650.46     8277.87     49.73 o
   2   7   1     2697.33     3059.42     17.34 o
   3   7   1     2803.24     2863.55     19.97 o
   4   7   1       19.05       21.20      3.16 o
   5   7   1    10216.82     9679.57     35.62 o
   6   7   1      164.28      118.18      4.61 o
   7   7   1      186.83      138.04      5.68 o
   8   7   1      142.50      153.35      6.97 o
   9   7   1     3336.63     3403.61     35.50 o
  10   7   1      128.02      140.33     11.44 o
  11   7   1     2132.74     2194.69     39.59 o
  12   7   1        4.68        1.20     11.62 o
  13   7   1       89.33       98.94     14.97 o
  14   7   1       15.77        0.00     13.97 o
  15   7   1     1780.07     1789.22     43.98 o
  16   7   1        1.65        0.00     16.30 o
   0   8   1      698.66      747.67     13.84 o
   1   8   1     2951.87     2760.69     17.96 o
   2   8   1     1007.80     1004.98     12.04 o
   3   8   1    24109.38    23112.07     79.58 o
   4   8   1       62.82       62.62      3.15 o
   5   8   1      792.15      733.75      9.60 o
   6   8   1      264.71      275.30      7.01 o
   7   8   1       74.24       69.28      4.53 o
   8   8   1      268.75      239.50      8.48 o
   9   8   1     3725.68     3799.27     36.09 o
  10   8   1      144.05      148.00     10.79 o
  11   8   1      589.86      576.40     21.92 o
  12   8   1       48.02       29.52     11.21 o
  13   8   1     2200.84     2227.21     44.87 o
  14   8   1        4.31        0.00     12.86 o
  15   8   1       51.21       38.52     15.57 o
  16   8   1       10.11       25.25     18.00 o
   1   9   1       56.21       65.60      3.78 o
   2   9   1       15.54       14.37      3.15 o
   3   9   1      335.28      273.37      7.86 o
   4   9   1       21.01       16.67      2.91 o
   5   9   1      243.75      254.19      6.24 o
   6   9   1      307.72      300.94      8.14 o
   7   9   1     1292.35     1333.65     18.07 o
   8   9   1      101.74       96.74      7.42 o
   9   9   1      411.75      403.47     14.13 o
  10   9   1       29.97       23.76      9.88 o
  11   9   1      676.32      719.29     24.18 o
  12   9   1       63.42       58.99     12.75 o
  13   9   1      123.64      105.85     14.93 o
  14   9   1        6.67        7.64     14.74 o
  15   9   1        6.24        0.00     15.36 o
  16   9   1      299.30      368.42     35.65 o
   0  10   1       19.53       18.91      4.03 o
   1  10   1     3759.89     3681.95     26.76 o
   2  10   1      627.60      580.70      9.99 o
   3  10   1    13449.70    13198.74     45.52 o
   4  10   1     1405.61     1430.61     14.08 o
   5  10   1     3260.82     3387.66     22.55 o
   6  10   1        7.24       10.07      4.19 o
   7  10   1     6544.07     6804.92     55.33 o
   8  10   1       21.08       23.24      7.55 o
   9  10   1     1996.00     2075.05     35.80 o
  10  10   1      452.53      467.01     22.22 o
  11  10   1      452.46      445.38     22.80 o
  12  10   1      136.22      151.45     18.55 o
  13  10   1     1557.27     1567.74     43.98 o
  14  10   1        4.40       11.99     15.08 o
  15  10   1       30.90       40.32     15.35 o
   1  11   1    18574.95    18393.52     62.87 o
   2  11   1      242.73      212.46      6.61 o
   3  11   1     1773.64     1813.76     17.07 o
   4  11   1        1.11        7.06      3.52 o
   5  11   1    10772.18    11014.80     50.22 o
   6  11   1        6.96        7.98      4.92 o
   7  11   1     1804.53     1827.95     27.16 o
   8  11   1        1.03        5.66      8.05 o
   9  11   1     4691.52     4806.55     55.02 o
  10  11   1       67.88       63.58     13.23 o
  11  11   1     2541.28     2554.07     51.08 o
  12  11   1       45.96       18.67     13.50 o
  13  11   1       41.23       14.75     14.54 o
  14  11   1       55.97       37.56     15.42 o
  15  11   1      498.48      501.77     29.65 o
   0  12   1      137.47      139.34      7.54 o
   1  12   1     3461.95     3564.85     23.69 o
   2  12   1       54.42       42.57      4.60 o
   3  12   1      548.28      519.33     10.12 o
   4  12   1       41.18       29.64      4.48 o
   5  12   1        2.01        0.00      4.74 o
   6  12   1      376.52      352.24     11.44 o
   7  12   1     2035.46     2091.85     30.01 o
   8  12   1        9.05        8.88      8.91 o
   9  12   1      479.37      481.09     19.46 o
  10  12   1       65.47       41.43     12.67 o
  11  12   1       31.12       14.70     13.79 o
  12  12   1       45.73       47.82     13.96 o
  13  12   1      370.02      353.19     23.61 o
  14  12   1        3.48       35.23     17.28 o
  15  12   1      466.83      555.36     38.50 o
   1  13   1     7386.51     7482.95     35.96 o
   2  13   1      144.99      155.83      6.63 o
   3  13   1      516.83      457.19     11.34 o
   4  13   1        1.99        0.69      4.95 o
   5  13   1     5739.31     5896.74     43.86 o
   6  13   1      486.61      516.96     14.59 o
   7  13   1     2095.39     2190.85     33.09 o
   8  13   1       25.20       14.31     10.02 o
   9  13   1     1364.77     1435.40     32.43 o
  10  13   1        0.38       13.74     12.31 o
  11  13   1     1667.01     1690.61     43.70 o
  12  13   1      128.19      124.95     17.75 o
  13  13   1       20.27       18.68     14.43 o
  14  13   1      259.96      259.30     22.87 o
  15  13   1      948.33      989.47     82.08 o
   0  14   1       84.94       83.99      6.69 o
   1  14   1     9248.49     9510.37     50.03 o
   2  14   1      254.32      238.70      8.29 o
   3  14   1     4811.41     4822.08     38.36 o
   4  14   1       13.05        5.32      5.93 o
   5  14   1      100.49       98.46      8.45 o
   6  14   1      340.79      385.42     15.37 o
   7  14   1     4588.81     4726.67     52.12 o
   8  14   1       41.62       36.57     10.37 o
   9  14   1      708.33      742.85     24.71 o
  10  14   1        2.60       17.84     12.40 o
  11  14   1      110.46       89.90     14.59 o
  12  14   1       17.44        9.85     15.08 o
  13  14   1      540.06      573.32     29.55 o
  14  14   1      139.70      115.45     18.16 o
   1  15   1     2155.19     2198.93     23.54 o
   2  15   1       91.57       80.04      6.11 o
   3  15   1        7.18        4.39      5.53 o
   4  15   1      176.00      179.05     10.69 o
   5  15   1     1016.29     1017.34     22.11 o
   6  15   1        0.03        2.18      8.33 o
   7  15   1       47.14       43.79     10.53 o
   8  15   1      160.64      150.69     15.22 o
   9  15   1      615.56      652.99     26.94 o
  10  15   1        0.08       17.64     15.49 o
  11  15   1       29.83       19.48     16.69 o
  12  15   1       47.07       39.55     17.86 o
  13  15   1      333.50      369.86     28.63 o
   0  16   1      163.91      156.55     11.25 o
   1  16   1     1472.55     1577.22     22.94 o
   2  16   1       52.61       43.14      6.00 o
   3  16   1      822.40      912.21     17.61 o
   4  16   1      164.51      181.27     10.75 o
   5  16   1      522.34      547.09     17.55 o
   6  16   1       61.98       49.31     10.35 o
   7  16   1     1631.34     1601.04     35.81 o
   8  16   1        2.65        2.38     11.43 o
   9  16   1     1206.56     1193.62     36.17 o
  10  16   1       12.61        4.94     16.01 o
  11  16   1      168.41      161.81     20.79 o
  12  16   1        1.87       28.58     18.19 o
  13  16   1     2817.15     3105.35     75.36 o
   1  17   1     1754.39     1833.19     27.83 o
   2  17   1       95.51       77.71      7.16 o
   3  17   1      460.39      457.75     13.99 o
   4  17   1        0.21       11.17      7.77 o
   5  17   1     3856.51     3986.48     47.83 o
   6  17   1      221.55      237.00     14.86 o
   7  17   1      919.02      923.09     36.51 o
   8  17   1        3.47       16.60     12.87 o
   9  17   1     1145.94     1133.34     36.17 o
  10  17   1       86.79       64.43     15.72 o
  11  17   1     1067.26     1189.74     45.81 o
  12  17   1       27.98       29.09     17.70 o
   0  18   1      255.15      247.39     19.11 o
   1  18   1        4.92        1.46      8.73 o
   2  18   1        6.28        7.25      7.01 o
   3  18   1       80.58       82.98      8.51 o
   4  18   1      323.32      312.60     13.45 o
   5  18   1      158.56      153.55     12.54 o
   6  18   1       64.11       61.37     11.35 o
   7  18   1      973.78      991.07     29.25 o
   8  18   1      124.93       92.43     13.91 o
   9  18   1      247.20      228.48     19.30 o
  10  18   1       45.08       46.32     16.89 o
  11  18   1      610.39      616.76     34.96 o
  12  18   1       20.22       41.78     19.48 o
   1  19   1      535.26      525.65     19.46 o
   2  19   1       81.66       70.88     10.57 o
   3  19   1       71.45       55.69     13.54 o
   4  19   1      140.11      116.24     11.37 o
   5  19   1      670.22      659.88     22.18 o
   6  19   1       42.58       16.24     10.67 o
   7  19   1       19.86       24.69     11.65 o
   8  19   1        3.33        0.00     12.93 o
   9  19   1      448.45      485.63     25.33 o
  10  19   1       15.17        3.47     18.48 o
  11  19   1      343.88      382.65     29.56 o
   0  20   1      120.60       87.82     16.06 o
   1  20   1      836.62      808.33     25.72 o
   2  20   1      308.55      292.04     17.06 o
   3  20   1     3055.50     3095.68     51.64 o
   4  20   1      105.00      108.62     14.59 o
   5  20   1      683.93      718.35     27.49 o
   6  20   1       10.50       13.52     10.81 o
   7  20   1      907.48      909.68     32.13 o
   8  20   1      113.97       98.98     15.36 o
   9  20   1      673.09      690.56     30.94 o
  10  20   1       13.59       17.96     18.12 o
  11  20   1      357.93      528.32     93.47 o
   1  21   1      584.03      572.77     22.61 o
   2  21   1        4.95        0.00     12.01 o
   3  21   1      196.32      154.45     15.77 o
   4  21   1       60.45       57.35     15.73 o
   5  21   1     1146.59     1160.35     39.10 o
   6  21   1       30.02       35.52     14.36 o
   7  21   1      469.76      518.28     27.51 o
   8  21   1       29.42       33.48     12.76 o
   9  21   1      286.87      288.45     21.97 o
  10  21   1       48.84      126.92     24.52 o
   0  22   1       38.84       10.83     16.07 o
   1  22   1      147.21      136.35     15.82 o
   2  22   1        1.36        0.79     11.80 o
   3  22   1      195.04      185.77     18.56 o
   4  22   1      125.14      158.97     18.86 o
   5  22   1      372.43      365.47     33.57 o
   6  22   1        1.80        0.00     16.96 o
   7  22   1     1170.30     1224.13     53.35 o
   8  22   1        1.10        0.00     18.62 o
   9  22   1       63.90       85.28     28.00 o
   1  23   1     1604.46     1698.19     47.88 o
   2  23   1        2.02        0.00     13.99 o
   3  23   1       63.91       31.36     17.11 o
   4  23   1       75.16       42.45     15.93 o
   5  23   1     1011.99     1069.14     45.82 o
   6  23   1      170.66      123.27     20.66 o
   7  23   1      225.87      187.36     23.38 o
   8  23   1       15.96       78.25     74.06 o
   0  24   1       16.24       12.88     24.13 o
   1  24   1      500.53      464.44     28.23 o
   2  24   1        3.82        0.00     18.04 o
   3  24   1      335.90      363.94     26.78 o
   4  24   1        0.18        0.00     18.62 o
   5  24   1       57.88       89.60     19.42 o
   6  24   1        8.83       58.98     39.82 o
   1  25   1      275.10      337.91     31.04 o
   2  25   1       21.71       52.67     19.71 o
   3  25   1        0.21        0.00     20.17 o
   4  25   1      112.70      158.63     73.59 o
   2   0   2     7155.66     7877.81     32.32 o
   3   0   2     2769.10     3153.66     24.48 o
   4   0   2    55299.21    56658.24    134.94 o
   5   0   2     2016.17     2477.84     26.41 o
   6   0   2    27255.54    27099.69     79.18 o
   7   0   2      130.11      103.41      5.72 o
   8   0   2       22.21       25.38      8.37 o
   9   0   2      719.06      724.02     19.44 o
  10   0   2     8653.58     8682.29     79.82 o
  11   0   2      219.81      193.25     14.69 o
  12   0   2     1045.63     1094.38     33.11 o
  13   0   2        8.98        1.63     12.06 o
  14   0   2     1217.18     1190.63     44.85 o
  15   0   2       25.75       18.98     16.08 o
  16   0   2     1384.26     1340.79     88.50 o
  17   0   2       33.41       27.63     89.60 o
   2   1   2     1241.32     1302.81      9.56 o
   3   1   2     1728.60     1865.03     12.80 o
   4   1   2     1645.88     1455.59     11.78 o
   5   1   2      163.54      163.29      4.64 o
   6   1   2     6580.32     6711.00     32.65 o
   7   1   2       15.74       25.22      3.03 o
   8   1   2     2628.74     2524.03     22.79 o
   9   1   2      116.26      115.86      7.00 o
  10   1   2       31.17       21.82      6.15 o
  11   1   2      129.61      109.10      8.99 o
  12   1   2     1060.64     1076.82     23.12 o
  13   1   2        0.52        7.64      9.28 o
  14   1   2       82.10       79.65     11.57 o
  15   1   2       43.69       39.16     14.33 o
  16   1   2      184.25      207.91     23.93 o
  17   1   2        8.77        0.00     30.85 o
   1   2   2     7438.39     8662.48     23.50 o
   2   2   2    34751.11    38870.78    104.71 o
   3   2   2    10569.25    11566.93     38.80 o
   4   2   2      600.06      476.69      6.69 o
   5   2   2      304.03      334.75      5.77 o
   6   2   2     3932.99     3673.01     20.37 o
   7   2   2     3359.68     3505.12     21.51 o
   8   2   2        3.32        3.99      3.79 o
   9   2   2      273.06      237.29      8.22 o
  10   2   2     4194.70     4222.66     38.23 o
  11   2   2      109.62       96.53      8.93 o
  12   2   2     1523.25     1546.24     28.46 o
  13   2   2        0.58        0.00      9.21 o
  14   2   2      492.41      432.79     21.50 o
  15   2   2       27.67       44.90     14.54 o
  16   2   2       30.59        0.00     19.50 o
  17   2   2        0.91        0.00     27.59 o
   1   3   2      553.39      730.19      7.46 o
   2   3   2   104919.07   110939.50    369.30 o
   3   3   2      134.53      117.90      3.10 o
   4   3   2    15135.88    15361.03     55.79 o
   5   3   2      430.68      358.31      6.01 o
   6   3   2      992.31      880.86     11.37 o
   7   3   2     2472.64     2478.09     18.37 o
   8   3   2    16669.76    16873.19     60.11 o
   9   3   2        9.31       10.33      5.13 o
  10   3   2      561.92      517.65     14.64 o
  11   3   2      651.07      630.34     17.08 o
  12   3   2     5320.71     5469.40     54.58 o
  13   3   2       19.09       14.96     10.80 o
  14   3   2     1640.17     1644.80     42.94 o
  15   3   2      656.78      652.21     29.08 o
  16   3   2       54.38       39.34     15.40 o
  17   3   2        4.46        2.68     27.39 o
   0   4   2      361.68      278.50      6.39 o
   1   4   2    19532.69    21589.02     76.21 o
   2   4   2     1628.28     1759.07     12.33 o
   3   4   2     5275.97     5662.36     31.05 o
   4   4   2    10295.25    10637.59     32.67 o
   5   4   2      505.96      536.35      7.65 o
   6   4   2      572.79      437.71      7.62 o
   7   4   2     1045.75     1005.92     12.42 o
   8   4   2      165.43      155.56      8.46 o
   9   4   2      375.72      364.03     11.54 o
  10   4   2     3010.98     3010.59     33.51 o
  11   4   2      317.72      304.71     13.71 o
  12   4   2      171.19      174.65     13.54 o
  13   4   2        2.42       15.12     11.59 o
  14   4   2      389.68      367.81     21.78 o
  15   4   2      132.26      109.75     15.98 o
  16   4   2      718.69      708.58     31.39 o
  17   4   2        8.72       12.03     22.94 o
   1   5   2    15963.28    17371.97     83.99 o
   2   5   2     4508.44     4575.60     23.05 o
   3   5   2       68.35       67.88      2.93 o
   4   5   2     3080.25     2881.62     16.46 o
   5   5   2        1.63        6.18      2.23 o
   6   5   2      507.41      587.30      9.21 o
   7   5   2     1958.76     1994.82     18.55 o
   8   5   2       92.26       80.99      5.26 o
   9   5   2     4448.95     4441.12     39.01 o
  10   5   2      282.87      244.57     11.70 o
  11   5   2       13.45        6.49      8.52 o
  12   5   2      444.94      426.27     19.72 o
  13   5   2       60.94       36.40     13.00 o
  14   5   2      254.48      225.92     18.44 o
  15   5   2      166.33      141.89     17.87 o
  16   5   2       10.14        0.00     14.14 o
  17   5   2      166.90      182.85     64.50 o
   0   6   2     6296.09     5741.17     42.53 o
   1   6   2       28.75       49.00      3.02 o
   2   6   2     3471.03     3621.17     23.73 o
   3   6   2     2752.47     2921.43     17.79 o
   4   6   2    13837.79    13401.48     33.57 o
   5   6   2       59.67       64.22      3.39 o
   6   6   2    15263.84    14793.82     43.41 o
   7   6   2       34.35       39.01      3.44 o
   8   6   2      107.64      103.67      6.30 o
   9   6   2     1373.88     1371.02     23.36 o
  10   6   2     8162.86     8525.27     68.44 o
  11   6   2       30.45       14.01      9.23 o
  12   6   2      851.89      826.73     28.14 o
  13   6   2       27.60        0.40     12.51 o
  14   6   2      486.98      428.13     23.70 o
  15   6   2       23.23        3.78     14.26 o
  16   6   2     1512.57     1545.67     45.10 o
   1   7   2       41.14       38.45      2.53 o
   2   7   2     3011.35     2750.80     18.55 o
   3   7   2      880.38     1082.00     10.42 o
   4   7   2     5577.17     5339.48     22.29 o
   5   7   2       51.26       60.65      3.44 o
   6   7   2     2484.83     2446.60     17.70 o
   7   7   2     3958.58     4159.14     25.39 o
   8   7   2     1999.42     1996.98     22.61 o
   9   7   2        2.26        2.46      6.35 o
  10   7   2      153.60      168.43     11.76 o
  11   7   2      264.67      256.95     14.87 o
  12   7   2     1239.32     1294.28     32.82 o
  13   7   2        6.25        6.65     12.14 o
  14   7   2     1141.79     1161.31     35.07 o
  15   7   2        3.75        3.48     13.38 o
  16   7   2      172.50      154.40     18.39 o
   0   8   2      916.55      909.77     16.12 o
   1   8   2       19.43       14.31      2.10 o
   2   8   2     1148.58     1365.30     12.83 o
   3   8   2     4196.91     4447.32     24.61 o
   4   8   2     1119.46     1089.41     11.33 o
   5   8   2       43.03       42.38      2.92 o
   6   8   2      448.22      454.63      8.78 o
   7   8   2     5159.88     5123.64     31.63 o
   8   8   2       18.49       14.34      4.66 o
   9   8   2       23.88       23.42      7.28 o
  10   8   2     1520.95     1547.23     30.25 o
  11   8   2      141.40      118.41     12.25 o
  12   8   2      189.65      163.63     14.76 o
  13   8   2        7.20       17.19     11.73 o
  14   8   2       75.21       74.70     13.50 o
  15   8   2        3.11       11.20     14.49 o
  16   8   2       94.00       81.68     17.13 o
   1   9   2      151.04      191.29      6.95 o
   2   9   2    21500.00    20965.57     71.04 o
   3   9   2      608.66      654.94     13.07 o
   4   9   2     4406.81     4288.44     23.15 o
   5   9   2     2038.17     2072.44     17.14 o
   6   9   2     2385.93     2475.04     20.44 o
   7   9   2       42.68       33.32      4.76 o
   8   9   2     7379.22     7513.20     47.23 o
   9   9   2      717.01      738.50     19.49 o
  10   9   2      170.95      119.22     11.75 o
  11   9   2        7.49        0.00     10.10 o
  12   9   2     2693.74     2699.23     50.02 o
  13   9   2      190.01      164.88     18.64 o
  14   9   2     1110.24     1182.92     39.87 o
  15   9   2       42.96       35.50     15.98 o
  16   9   2       19.52        1.68     25.79 o
   0  10   2     6844.48     6396.83     43.10 o
   1  10   2      109.79      129.73      5.56 o
   2  10   2     3838.16     3873.24     22.84 o
   3  10   2      183.14      186.00      6.01 o
   4  10   2     4954.66     5197.00     26.22 o
   5  10   2      463.26      440.08      9.59 o
   6  10   2     3418.66     3487.05     28.82 o
   7  10   2       75.85       63.85      5.66 o
   8  10   2      327.28      323.23     11.76 o
   9  10   2      152.98      141.62     11.79 o
  10  10   2     3220.53     3328.10     54.41 o
  11  10   2       40.17       42.59     13.01 o
  12  10   2      648.13      653.99     28.96 o
  13  10   2       10.74       13.49     13.85 o
  14  10   2      247.67      241.37     21.29 o
  15  10   2        1.85        0.00     16.59 o
   1  11   2      872.30     1016.01     11.63 o
   2  11   2        5.25       10.54      3.14 o
   3  11   2     1264.19     1217.31     14.23 o
   4  11   2        7.40       13.02      3.71 o
   5  11   2       90.12       80.80      5.85 o
   6  11   2      200.00      206.35      9.21 o
   7  11   2      336.52      343.03     12.29 o
   8  11   2      536.97      547.46     18.23 o
   9  11   2      220.22      229.61     14.43 o
  10  11   2       91.37      104.83     14.51 o
  11  11   2        6.56        4.67     12.38 o
  12  11   2        3.74        2.31     13.73 o
  13  11   2        3.76       18.73     14.35 o
  14  11   2      138.00      130.34     21.20 o
  15  11   2       10.38       11.72     15.63 o
   0  12   2    22985.01    23020.45    117.51 o
   1  12   2     2020.16     2133.18     19.14 o
   2  12   2     4972.50     5105.97     32.30 o
   3  12   2     1136.31     1209.99     14.84 o
   4  12   2     5189.67     5078.26     32.35 o
   5  12   2        0.32        1.27      4.60 o
   6  12   2    13356.46    13607.06     69.59 o
   7  12   2       95.77       94.78      8.61 o
   8  12   2      840.70      886.73     24.24 o
   9  12   2       33.01       32.94     10.22 o
  10  12   2      957.42      976.88     31.67 o
  11  12   2      355.56      319.21     20.98 o
  12  12   2      501.86      471.24     25.75 o
  13  12   2      130.74      119.93     16.82 o
  14  12   2      234.48      241.21     20.94 o
  15  12   2      518.21      646.54     44.23 o
   1  13   2      167.98      164.34      6.44 o
   2  13   2     3935.80     3912.90     30.83 o
   3  13   2      964.83      933.93     16.12 o
   4  13   2     3179.01     3089.09     28.99 o
   5  13   2       25.96       20.93      5.87 o
   6  13   2     3454.84     3584.04     37.14 o
   7  13   2       42.13       39.13      7.70 o
   8  13   2     3675.11     3852.22     49.83 o
   9  13   2       79.60       81.79     11.57 o
  10  13   2      205.63      200.44     16.64 o
  11  13   2      156.21      132.03     16.45 o
  12  13   2      520.82      501.29     26.81 o
  13  13   2      182.05      219.16     20.38 o
  14  13   2      541.16      624.91     31.08 o
   0  14   2      130.85      141.12      8.36 o
   1  14   2      407.52      407.51     10.55 o
   2  14   2       41.42       31.99      5.39 o
   3  14   2      292.08      274.25      9.65 o
   4  14   2       15.17       14.78      5.84 o
   5  14   2      597.17      558.53     16.34 o
   6  14   2     1404.34     1430.94     28.17 o
   7  14   2       72.30       71.55      9.86 o
   8  14   2      143.29      162.41     13.52 o
   9  14   2        1.85       15.53     10.81 o
  10  14   2      111.14       98.98     13.59 o
  11  14   2      292.52      311.47     21.39 o
  12  14   2       12.30        0.58     14.45 o
  13  14   2      136.25      163.32     20.06 o
  14  14   2       44.80       15.39     19.94 o
   1  15   2       12.61        7.32      4.50 o
   2  15   2     4431.73     4570.30     35.14 o
   3  15   2      222.96      220.05      9.62 o
   4  15   2     1395.48     1479.85     23.96 o
   5  15   2       98.45      103.84      9.05 o
   6  15   2      373.03      356.37     15.74 o
   7  15   2        0.67        0.00     10.13 o
   8  15   2     2567.69     2645.16     49.29 o
   9  15   2      589.74      608.43     26.10 o
  10  15   2      148.15      138.80     27.79 o
  11  15   2      154.59      130.55     20.05 o
  12  15   2     1007.78     1068.91     43.70 o
  13  15   2       52.56       78.61     22.31 o
   0  16   2     6650.63     7079.79     65.42 o
   1  16   2     1100.95     1122.42     20.51 o
   2  16   2        5.04       10.21      5.10 o
   3  16   2      815.47      822.16     18.00 o
   4  16   2     1478.98     1536.25     25.67 o
   5  16   2      311.88      327.93     15.05 o
   6  16   2     1087.05     1103.83     26.87 o
   7  16   2      629.75      659.56     24.18 o
   8  16   2       72.52       81.14     13.38 o
   9  16   2      202.55      201.96     17.81 o
  10  16   2     1163.13     1081.24     41.38 o
  11  16   2        0.50        5.86     20.27 o
  12  16   2      394.04      402.07     29.56 o
  13  16   2       50.07       87.27     19.87 o
   1  17   2       89.46       79.09     11.09 o
   2  17   2      144.83      138.85      8.95 o
   3  17   2        1.19        0.00      6.96 o
   4  17   2      514.28      488.88     16.21 o
   5  17   2      132.12      119.90     10.60 o
   6  17   2        0.81        0.13      9.60 o
   7  17   2       45.21       48.63     11.23 o
   8  17   2        0.35        4.79     11.29 o
   9  17   2        0.10        0.00     13.20 o
  10  17   2        0.26       16.21     15.47 o
  11  17   2        5.92        7.91     17.09 o
  12  17   2        5.23       13.38     19.23 o
   0  18   2      565.63      556.13     26.60 o
   1  18   2      660.59      677.02     20.94 o
   2  18   2       93.02      105.98      9.45 o
   3  18   2      342.14      338.16     14.78 o
   4  18   2     1188.17     1239.69     25.64 o
   5  18   2       13.86       14.06      8.79 o
   6  18   2     1449.15     1450.07     32.73 o
   7  18   2      109.93      102.80     13.16 o
   8  18   2       44.17       26.87     12.96 o
   9  18   2       94.11       82.54     15.02 o
  10  18   2      882.39      893.18     39.18 o
  11  18   2        5.65       28.79     16.86 o
  12  18   2      753.68      854.62     45.98 o
   1  19   2        1.57        0.00      9.45 o
   2  19   2     1429.41     1516.38     30.91 o
   3  19   2       88.19       85.75     10.90 o
   4  19   2     1924.94     1956.72     37.22 o
   5  19   2      287.49      271.66     14.61 o
   6  19   2      393.06      393.19     18.97 o
   7  19   2      226.15      217.27     15.95 o
   8  19   2      860.33      860.90     32.58 o
   9  19   2       16.55       21.66     15.44 o
  10  19   2       92.18       76.01     19.52 o
  11  19   2      230.13      185.38     23.02 o
   0  20   2      455.96      499.35     31.93 o
   1  20   2        1.93        0.09      9.73 o
   2  20   2       55.94       55.04     11.18 o
   3  20   2       23.79       36.53     11.78 o
   4  20   2       66.14       83.77     13.02 o
   5  20   2       41.26       23.31     11.52 o
   6  20   2        9.02       21.13     11.06 o
   7  20   2       46.12       51.69     15.12 o
   8  20   2      111.75      118.00     15.73 o
   9  20   2        0.02        0.00     14.74 o
  10  20   2       11.39        0.00     19.08 o
  11  20   2        9.80       13.30     47.17 o
   1  21   2      512.57      480.83     21.41 o
   2  21   2     1158.59     1128.45     33.93 o
   3  21   2       14.21        4.57     11.65 o
   4  21   2      312.91      351.57     25.66 o
   5  21   2      663.51      687.34     30.59 o
   6  21   2      240.57      233.05     19.20 o
   7  21   2      227.04      228.53     21.46 o
   8  21   2      503.57      570.57     28.59 o
   9  21   2       27.69       41.95     17.80 o
  10  21   2       14.57       21.78     29.48 o
   0  22   2     2774.18     2798.10     76.37 o
   1  22   2       19.32       14.89     12.55 o
   2  22   2      254.34      199.43     19.19 o
   3  22   2       56.87       35.75     15.13 o
   4  22   2      737.42      712.84     32.38 o
   5  22   2       10.74       15.10     15.11 o
   6  22   2      692.98      692.32     32.23 o
   7  22   2       91.90      142.46     20.88 o
   8  22   2       11.78       21.18     14.93 o
   9  22   2        0.63        0.00     24.12 o
   1  23   2       15.03        0.00     13.20 o
   2  23   2        2.17        2.65     16.54 o
   3  23   2      210.70      225.39     21.33 o
   4  23   2       17.27        0.00     18.84 o
   5  23   2        1.01       26.45     19.32 o
   6  23   2       34.32       15.17     18.67 o
   7  23   2       77.80       85.96     23.27 o
   8  23   2        0.38        0.00     50.08 o
   0  24   2      927.70     1046.33     55.21 o
   1  24   2       18.16       24.51     15.06 o
   2  24   2      343.77      353.77     27.60 o
   3  24   2        1.09        0.00     17.63 o
   4  24   2      615.75      612.65     37.19 o
   5  24   2       55.51       38.51     26.39 o
   6  24   2       58.14       44.44     41.80 o
   1  25   2        1.51        6.73     16.20 o
   2  25   2      850.96      848.69     39.43 o
   3  25   2      311.57      349.86     43.35 o
   4  25   2      622.41      617.95     66.84 o
   1   1   3    25984.89    28135.37    121.19 o
   2   1   3     7502.24     8390.99     42.48 o
   3   1   3      650.08      627.06      7.79 o
   4   1   3     6012.35     6119.36     26.93 o
   5   1   3    32037.32    32944.15     80.42 o
   6   1   3     1585.13     1689.74     14.53 o
   7   1   3     1524.67     1409.65     14.78 o
   8   1   3      300.84      276.84      8.23 o
   9   1   3    10402.75    10653.07     50.34 o
  10   1   3     2235.78     2190.69     26.59 o
  11   1   3     4039.31     3993.34     41.04 o
  12   1   3      180.12      174.78     11.12 o
  13   1   3       98.78       65.25     10.00 o
  14   1   3       19.40       22.48     11.17 o
  15   1   3     1342.52     1310.93     38.30 o
  16   1   3        4.57        0.00     17.46 o
  17   1   3      463.40      484.84     67.60 o
   0   2   3     9604.95    10988.03     51.88 o
   1   2   3    23543.96    25686.91     67.78 o
   2   2   3    12454.24    14434.07     65.58 o
   3   2   3    21109.81    21279.50     77.83 o
   4   2   3     3992.83     4179.94     21.92 o
   5   2   3     1487.76     1412.73     13.37 o
   6   2   3      818.29      705.15     10.29 o
   7   2   3    13426.06    12968.60     45.13 o
   8   2   3      725.93      740.25     12.82 o
   9   2   3     1230.61     1222.32     17.64 o
  10   2   3     1076.16     1113.96     20.85 o
  11   2   3       14.75        5.90      6.95 o
  12   2   3        2.28        0.00      9.10 o
  13   2   3     2481.47     2613.24     40.28 o
  14   2   3      193.20      177.33     14.32 o
  15   2   3       46.22       45.13     14.32 o
  16   2   3       20.57       21.29     16.27 o
  17   2   3      463.80      553.79     46.54 o
   1   3   3    28729.90    32001.02     79.54 o
   2   3   3    60741.19    67399.85    225.72 o
   3   3   3      195.91      271.39      4.66 o
   4   3   3      944.90     1003.93      9.44 o
   5   3   3      203.07      232.36      5.13 o
   6   3   3      267.66      279.73      6.17 o
   7   3   3      245.26      202.29      6.17 o
   8   3   3        1.46        0.00      4.07 o
   9   3   3      164.75      145.40      7.23 o
  10   3   3      108.79      119.95      8.55 o
  11   3   3       20.00       19.18      6.95 o
  12   3   3       79.64       67.45      9.69 o
  13   3   3       83.22       87.49     11.26 o
  14   3   3       87.76       85.52     14.12 o
  15   3   3       69.40       70.77     16.06 o
  16   3   3        2.72       18.16     16.14 o
  17   3   3        0.68        0.00     61.94 o
   0   4   3     8371.69     9557.73     51.85 o
   1   4   3     2904.62     2961.52     15.58 o
   2   4   3      881.62     1058.02     10.12 o
   3   4   3    33344.91    33808.70    138.59 o
   4   4   3      366.11      324.82      5.15 o
   5   4   3     2156.56     2145.81     14.63 o
   6   4   3      198.96      156.48      4.87 o
   7   4   3     4570.05     4410.67     27.93 o
   8   4   3      940.50      938.74     14.56 o
   9   4   3      397.01      405.35     11.99 o
  10   4   3      450.23      433.81     14.11 o
  11   4   3      225.57      226.50     11.67 o
  12   4   3      116.69      108.25     10.82 o
  13   4   3     3424.27     3337.18     52.71 o
  14   4   3        2.45       12.12     12.87 o
  15   4   3       66.59       52.14     14.50 o
  16   4   3      216.12      216.52     22.13 o
  17   4   3      974.86      981.33     52.62 o
   1   5   3     8380.45     8033.06     46.75 o
   2   5   3     4686.02     4858.65     23.58 o
   3   5   3     2675.62     2811.32     14.62 o
   4   5   3     2036.12     2099.45     13.48 o
   5   5   3    13577.15    13035.75     48.96 o
   6   5   3      131.54      121.15      4.15 o
   7   5   3      932.13      837.68     11.60 o
   8   5   3     3498.92     3458.54     27.72 o
   9   5   3     3347.33     3524.72     33.60 o
  10   5   3      298.61      279.53     12.83 o
  11   5   3     2075.30     2095.39     36.63 o
  12   5   3     1297.17     1313.46     31.18 o
  13   5   3      366.33      354.42     20.71 o
  14   5   3      364.27      384.62     22.48 o
  15   5   3     1423.66     1462.63     42.20 o
  16   5   3        1.16       33.29     19.73 o
  17   5   3       18.85        1.31     34.31 o
   0   6   3     3167.65     3427.57     24.23 o
   1   6   3     1709.91     1800.90     11.82 o
   2   6   3    10504.80    11595.67     49.32 o
   3   6   3     2203.89     2536.63     16.11 o
   4   6   3     2368.01     2591.33     15.15 o
   5   6   3      535.27      548.81      7.69 o
   6   6   3       11.02       18.28      2.76 o
   7   6   3      236.76      246.99      7.15 o
   8   6   3       75.95       61.55      5.33 o
   9   6   3      340.09      360.08     13.66 o
  10   6   3      216.21      225.81     13.22 o
  11   6   3      500.56      495.71     18.23 o
  12   6   3        0.52        0.00     11.58 o
  13   6   3       51.44       35.70     12.43 o
  14   6   3        4.84        0.00     13.23 o
  15   6   3        8.09       13.96     14.80 o
  16   6   3        4.88        0.00     14.70 o
   1   7   3      977.18      712.53      8.08 o
   2   7   3      118.53       75.21      3.65 o
   3   7   3      429.05      354.66      6.62 o
   4   7   3     1684.25     1726.52     11.91 o
   5   7   3    15762.88    15667.32     56.95 o
   6   7   3     1126.16     1179.77     11.77 o
   7   7   3     3550.26     3698.48     25.25 o
   8   7   3     1136.72     1220.70     18.50 o
   9   7   3     1272.73     1328.87     22.88 o
  10   7   3      142.37      135.50     10.63 o
  11   7   3     3185.20     3220.79     45.91 o
  12   7   3       41.30       34.73     10.92 o
  13   7   3        0.18        0.00     12.56 o
  14   7   3      129.76      130.83     16.04 o
  15   7   3     1119.27     1169.17     36.08 o
  16   7   3        6.74       10.69     15.10 o
   0   8   3     1400.43     1317.69     15.76 o
   1   8   3     8656.08     8754.79     35.93 o
   2   8   3     3420.43     3562.40     22.37 o
   3   8   3     9235.15     9131.21     37.98 o
   4   8   3      932.53      886.28     10.10 o
   5   8   3        0.47        1.80      1.94 o
   6   8   3      948.42      907.44     12.21 o
   7   8   3     4819.15     4938.72     32.71 o
   8   8   3       37.58       50.39      5.55 o
   9   8   3     4361.39     4506.42     40.56 o
  10   8   3      116.15       90.33      9.90 o
  11   8   3     1033.36     1009.75     26.23 o
  12   8   3       16.81       16.14     11.19 o
  13   8   3     3131.00     3290.92     54.49 o
  14   8   3       45.08       23.94     13.55 o
  15   8   3      202.32      223.65     20.18 o
  16   8   3      199.49      232.79     22.06 o
   1   9   3     4205.21     4244.63     22.97 o
   2   9   3      638.84      668.42      9.34 o
   3   9   3     2513.40     2627.58     17.89 o
   4   9   3       43.29       38.79      3.84 o
   5   9   3     3326.00     3343.42     22.13 o
   6   9   3       25.12       11.40      3.65 o
   7   9   3     2408.15     2384.71     25.20 o
   8   9   3       27.60       28.13      5.89 o
   9   9   3       96.84       92.24      9.59 o
  10   9   3      282.87      278.23     13.83 o
  11   9   3      837.05      865.33     26.40 o
  12   9   3      133.62      137.48     15.10 o
  13   9   3      138.20      143.15     17.52 o
  14   9   3        2.33        0.00     15.86 o
  15   9   3      192.00      206.50     21.41 o
  16   9   3      688.14      916.80    183.56 o
   0  10   3       67.42       94.01      5.89 o
   1  10   3     1845.94     1646.95     19.11 o
   2  10   3       22.57       28.28      3.05 o
   3  10   3     7499.98     7557.75     40.01 o
   4  10   3     2546.53     2548.34     20.74 o
   5  10   3     1818.97     1697.60     19.42 o
   6  10   3      642.02      631.34     11.82 o
   7  10   3     2794.63     2809.63     27.90 o
   8  10   3       35.57       37.01      6.63 o
   9  10   3     3553.05     3589.98     46.88 o
  10  10   3      615.72      593.90     22.90 o
  11  10   3      665.29      689.20     27.34 o
  12  10   3       65.86       52.23     13.08 o
  13  10   3     1590.96     1597.04     44.54 o
  14  10   3       53.61       75.23     15.60 o
  15  10   3       89.39      104.82     18.26 o
   1  11   3    10179.39     9951.55     36.25 o
   2  11   3     1078.09     1108.24     14.65 o
   3  11   3      238.98      214.78      6.50 o
   4  11   3     1076.22     1100.99     15.32 o
   5  11   3     4500.07     4541.37     33.18 o
   6  11   3      663.55      642.09     14.68 o
   7  11   3     1971.67     1973.83     27.33 o
   8  11   3      114.81      105.16      8.52 o
   9  11   3      305.99      311.88     16.74 o
  10  11   3       37.36       50.13     11.73 o
  11  11   3     1268.87     1325.17     37.89 o
  12  11   3      458.47      472.42     25.27 o
  13  11   3      163.34      149.43     18.34 o
  14  11   3      268.83      286.16     22.85 o
  15  11   3     1099.02     1216.41     42.73 o
   0  12   3     1781.01     1807.85     23.89 o
   1  12   3      693.83      684.60     11.23 o
   2  12   3        7.85       15.75      4.04 o
   3  12   3      109.27      106.01      5.73 o
   4  12   3       40.07       33.03      4.53 o
   5  12   3      944.84     1005.32     15.97 o
   6  12   3      807.55      829.83     17.38 o
   7  12   3     2116.42     2081.96     30.25 o
   8  12   3      334.68      334.76     14.48 o
   9  12   3      172.17      190.99     14.84 o
  10  12   3        1.83        0.00     11.06 o
  11  12   3       30.46       20.81     12.74 o
  12  12   3       57.54       74.10     16.29 o
  13  12   3      247.53      229.94     21.43 o
  14  12   3       53.50       35.27     15.02 o
  15  12   3        3.32        0.00     27.78 o
   1  13   3     8156.89     8470.91     42.82 o
   2  13   3     1112.07     1060.40     16.52 o
   3  13   3        3.70        2.97      4.84 o
   4  13   3       85.19       65.04      5.91 o
   5  13   3     4114.74     4275.37     34.28 o
   6  13   3     1055.69     1021.77     20.60 o
   7  13   3      421.57      446.20     15.55 o
   8  13   3      132.12      165.01     11.66 o
   9  13   3      612.72      654.55     23.08 o
  10  13   3        8.34        0.00     11.17 o
  11  13   3     2501.97     2500.89     52.83 o
  12  13   3        0.98       14.27     13.72 o
  13  13   3        0.15       12.59     16.11 o
  14  13   3      125.53      138.90     19.48 o
   0  14   3        6.59        7.18      5.78 o
   1  14   3     2670.52     2740.20     25.53 o
   2  14   3       17.57       15.85      5.32 o
   3  14   3     7015.25     7188.70     44.45 o
   4  14   3      104.40       92.33      7.58 o
   5  14   3       21.26       21.79      6.45 o
   6  14   3      250.64      242.59     12.54 o
   7  14   3     4471.61     4574.27     49.22 o
   8  14   3      302.12      322.86     16.29 o
   9  14   3     2677.56     2746.85     45.30 o
  10  14   3      197.74      241.86     17.60 o
  11  14   3      414.11      403.06     23.40 o
  12  14   3       37.47       36.89     14.77 o
  13  14   3     1129.87     1195.08     41.11 o
  14  14   3      260.08      268.38     23.56 o
   1  15   3      652.09      678.12     14.74 o
   2  15   3     1045.18     1029.65     18.73 o
   3  15   3       39.68       36.78      6.19 o
   4  15   3     2624.72     2691.21     31.27 o
   5  15   3      123.41      158.91     11.05 o
   6  15   3      272.57      258.62     14.08 o
   7  15   3       26.35       27.32     10.72 o
   8  15   3       84.37       89.69     13.46 o
   9  15   3      597.61      616.12     26.26 o
  10  15   3       32.96       24.64     13.59 o
  11  15   3      491.83      473.72     29.95 o
  12  15   3      227.46      264.35     25.36 o
  13  15   3       48.46       40.06     18.07 o
   0  16   3       86.63      102.70     10.10 o
   1  16   3     1936.32     1946.74     26.85 o
   2  16   3      115.24      117.51      8.31 o
   3  16   3     2707.35     2741.61     35.15 o
   4  16   3      171.82      163.10     10.13 o
   5  16   3       15.66        7.80      8.49 o
   6  16   3      238.67      276.45     14.64 o
   7  16   3      849.27      852.62     26.72 o
   8  16   3       99.42       89.03     12.80 o
   9  16   3      458.77      490.68     24.22 o
  10  16   3       50.44       29.96     14.48 o
  11  16   3      283.59      322.03     27.82 o
  12  16   3      196.97      222.37     24.18 o
  13  16   3     1052.95     1175.82     48.22 o
   1  17   3     2530.38     2636.30     33.17 o
   2  17   3      160.95      159.68      9.58 o
   3  17   3      398.39      397.88     13.80 o
   4  17   3      232.65      229.19     11.69 o
   5  17   3     1853.21     1894.68     32.46 o
   6  17   3      311.74      319.03     15.97 o
   7  17   3       92.37      105.31     12.77 o
   8  17   3      311.80      318.26     19.66 o
   9  17   3     1279.82     1285.86     38.39 o
  10  17   3      233.20      257.76     21.39 o
  11  17   3      865.76      878.44     39.83 o
  12  17   3       63.89       36.31     24.70 o
   0  18   3       26.51       22.32     12.14 o
   1  18   3       54.77       43.73      9.39 o
   2  18   3       62.54       69.18      8.65 o
   3  18   3     2391.88     2492.45     35.34 o
   4  18   3       23.81       18.31      8.97 o
   5  18   3      124.53      105.86     11.17 o
   6  18   3        0.69        8.29     10.26 o
   7  18   3      734.72      740.54     26.64 o
   8  18   3       20.36        1.28     12.93 o
   9  18   3      292.42      296.50     20.61 o
  10  18   3      224.47      210.43     20.49 o
  11  18   3      300.49      316.10     27.00 o
  12  18   3      110.57      139.42     29.82 o
   1  19   3      274.31      279.52     15.12 o
   2  19   3      169.26      154.72     13.22 o
   3  19   3      590.62      572.47     19.63 o
   4  19   3      552.84      534.77     20.94 o
   5  19   3     1382.48     1392.18     32.28 o
   6  19   3        3.49        4.30     10.88 o
   7  19   3      117.94      121.56     13.40 o
   8  19   3        2.01       15.27     12.67 o
   9  19   3      623.39      575.79     35.88 o
  10  19   3       47.34       85.47     16.76 o
  11  19   3      193.84      213.04     28.01 o
   0  20   3      673.81      687.67     43.14 o
   1  20   3      211.15      182.34     14.55 o
   2  20   3      244.19      231.63     15.23 o
   3  20   3     3145.60     3252.03     51.33 o
   4  20   3       79.92       63.61     11.24 o
   5  20   3       20.38       28.20     10.66 o
   6  20   3       23.08       12.01     12.09 o
   7  20   3     1043.98     1035.78     32.96 o
   8  20   3       33.28        7.48     13.69 o
   9  20   3      325.47      329.39     22.66 o
  10  20   3       23.86        0.00     15.30 o
  11  20   3      675.27      893.32    111.93 o
   1  21   3      280.78      274.99     19.00 o
   2  21   3       25.14       17.80     11.60 o
   3  21   3      244.13      232.39     18.87 o
   4  21   3       70.95       47.52     14.06 o
   5  21   3      507.18      546.82     25.12 o
   6  21   3      118.37      121.42     14.53 o
   7  21   3        2.04        0.00     12.65 o
   8  21   3       19.92       32.40     15.02 o
   9  21   3      207.55      195.73     20.74 o
  10  21   3       91.37       45.89     40.64 o
   0  22   3        0.62       10.57     21.89 o
   1  22   3        7.61        0.00     12.01 o
   2  22   3       13.06       12.44     12.26 o
   3  22   3      452.15      467.22     25.95 o
   4  22   3      167.39      135.43     19.12 o
   5  22   3       37.05       31.52     16.76 o
   6  22   3       11.91       38.43     15.24 o
   7  22   3      372.67      399.22     27.29 o
   8  22   3       38.62       24.96     17.16 o
   9  22   3      312.42      281.96     39.76 o
   1  23   3     1922.42     1957.16     49.24 o
   2  23   3        1.98       24.78     15.24 o
   3  23   3      281.49      286.89     26.05 o
   4  23   3       16.22       35.83     16.68 o
   5  23   3     2010.80     2219.47     63.55 o
   6  23   3      707.17      706.92     38.79 o
   7  23   3      391.22      365.09     38.41 o
   0  24   3        0.67       32.84     27.19 o
   1  24   3      236.58      226.88     23.50 o
   2  24   3       46.29       30.31     25.60 o
   3  24   3      829.23      876.50     38.40 o
   4  24   3       35.25       75.04     23.16 o
   5  24   3       16.35       24.87     19.97 o
   6  24   3        7.19        0.00     34.88 o
   1  25   3       45.59       62.00     18.60 o
   2  25   3       20.02       50.38     21.39 o
   3  25   3       14.58        9.96     26.93 o
   4  25   3      392.94      260.90     66.73 o
   0   0   4     3808.49     3576.67     48.97 o
   1   0   4      742.29      729.78     12.12 o
   2   0   4     3168.35     3421.65     24.32 o
   3   0   4     4167.74     3937.89     43.54 o
   4   0   4      208.89      113.87      6.24 o
   5   0   4     3259.10     3481.38     34.13 o
   6   0   4    15073.91    14860.21     84.10 o
   7   0   4     2439.93     2324.02     31.40 o
   8   0   4      315.61      264.61     12.32 o
   9   0   4     3550.39     3613.07     41.47 o
  10   0   4     9684.59     9892.57     75.08 o
  11   0   4       21.43       27.78     10.62 o
  12   0   4     3036.11     3027.98     57.25 o
  13   0   4      510.03      467.41     26.16 o
  14   0   4     2235.13     2213.31     59.94 o
  15   0   4      229.16      244.85     27.60 o
  16   0   4     2114.92     2274.05     96.14 o
   1   1   4      745.44      773.99      8.12 o
   2   1   4     1682.16     1634.12     12.74 o
   3   1   4     2122.90     2340.15     15.11 o
   4   1   4      345.60      527.79      7.90 o
   5   1   4     8690.05     9148.40     40.03 o
   6   1   4     1575.16     1571.09     16.93 o
   7   1   4      147.16      134.42      5.90 o
   8   1   4     3057.34     2953.85     25.89 o
   9   1   4       17.40       18.86      5.05 o
  10   1   4      210.48      178.31      8.63 o
  11   1   4      553.53      513.60     15.74 o
  12   1   4      375.53      382.33     15.42 o
  13   1   4        9.07       11.40     10.03 o
  14   1   4      252.07      241.81     17.31 o
  15   1   4        1.99        1.25     13.58 o
  16   1   4      154.77      151.66     19.33 o
  17   1   4       35.13       23.77     30.71 o
   0   2   4     9507.82    10639.17     34.81 o
   1   2   4     8937.39     9647.41     26.90 o
   2   2   4     8102.03     8369.39     37.35 o
   3   2   4     1474.98     1712.22     13.32 o
   4   2   4     4714.55     4801.31     22.88 o
   5   2   4     2146.68     2351.08     16.00 o
   6   2   4     3280.76     3357.94     20.45 o
   7   2   4       58.33       41.18      4.88 o
   8   2   4       11.60        5.38      4.32 o
   9   2   4        0.98        3.83      4.44 o
  10   2   4     1305.38     1333.67     22.68 o
  11   2   4       78.74       67.90      7.93 o
  12   2   4      109.14       91.27      9.92 o
  13   2   4      177.53      173.78     13.64 o
  14   2   4      133.25      112.06     14.13 o
  15   2   4      112.77       75.94     17.11 o
  16   2   4        7.09        0.00     18.35 o
  17   2   4        1.79        0.00     28.71 o
   1   3   4     3446.39     4199.40     18.72 o
   2   3   4    92803.73    97423.31    445.57 o
   3   3   4     9472.15     9969.75     50.83 o
   4   3   4    10051.59     9903.81     49.93 o
   5   3   4      570.14      491.87      8.11 o
   6   3   4     1149.93      869.70     11.48 o
   7   3   4      117.92      116.72      5.30 o
   8   3   4    13274.80    13489.84     53.56 o
   9   3   4      821.87      775.41     14.44 o
  10   3   4     2389.55     2394.67     31.23 o
  11   3   4     2693.62     2664.57     35.27 o
  12   3   4     3236.84     3281.91     43.34 o
  13   3   4        2.75        0.00     10.12 o
  14   3   4     1445.45     1446.00     40.94 o
  15   3   4      441.43      396.90     26.50 o
  16   3   4      206.84      204.34     22.49 o
  17   3   4       80.64       48.43     42.33 o
   0   4   4      155.66      120.92      5.31 o
   1   4   4     9518.59    10362.50     34.08 o
   2   4   4     3581.40     3963.53     23.70 o
   3   4   4     6555.05     7168.55     42.90 o
   4   4   4       19.45       61.39      2.96 o
   5   4   4       76.46      100.16      4.15 o
   6   4   4     1543.43     1488.94     12.23 o
   7   4   4      183.35      167.34      5.99 o
   8   4   4      686.57      656.96     12.52 o
   9   4   4     3111.85     3131.04     29.51 o
  10   4   4     1248.04     1189.68     23.51 o
  11   4   4       27.36       18.45      8.31 o
  12   4   4       14.62       13.95      9.65 o
  13   4   4      200.54      200.04     19.28 o
  14   4   4      131.31      116.48     14.64 o
  15   4   4      138.18      125.55     17.57 o
  16   4   4      873.87      886.66     38.87 o
  17   4   4       46.08       56.90     46.58 o
   1   5   4      875.92      939.61      9.36 o
   2   5   4     6949.97     7184.05     30.32 o
   3   5   4     9286.08    10304.21     35.57 o
   4   5   4     1544.97     2016.44     13.79 o
   5   5   4      685.78      675.47      8.76 o
   6   5   4       64.72       52.92      3.28 o
   7   5   4        0.27        0.91      3.23 o
   8   5   4      316.85      316.52      9.09 o
   9   5   4       74.77       58.45      6.18 o
  10   5   4       42.87       27.38      8.01 o
  11   5   4      712.63      720.48     22.39 o
  12   5   4      683.46      719.88     22.51 o
  13   5   4       15.07       18.93     12.21 o
  14   5   4       78.51       52.82     13.01 o
  15   5   4      263.91      229.89     20.71 o
  16   5   4       66.41       36.63     15.58 o
  17   5   4      194.55      281.28     66.80 o
   0   6   4    31944.69    31518.02    207.19 o
   1   6   4     1007.57     1297.66     11.50 o
   2   6   4     5585.63     5351.69     27.81 o
   3   6   4     4360.05     4158.55     26.31 o
   4   6   4    19862.76    20207.28     73.97 o
   5   6   4       21.28       23.85      2.47 o
   6   6   4     9446.76     9300.41     41.25 o
   7   6   4     1864.47     1883.92     18.60 o
   8   6   4     1220.13     1302.26     18.85 o
   9   6   4      405.42      355.25     13.31 o
  10   6   4     7717.38     7893.99     64.14 o
  11   6   4       74.00       65.78     11.30 o
  12   6   4      288.35      271.68     15.27 o
  13   6   4      875.95      892.88     27.89 o
  14   6   4      197.77      172.70     16.72 o
  15   6   4      416.09      471.43     25.56 o
  16   6   4      939.46      969.87     37.12 o
   1   7   4     2160.10     2300.36     14.67 o
   2   7   4      702.21      494.44      8.53 o
   3   7   4    13783.38    14870.48     46.78 o
   4   7   4     6659.03     6749.55     26.58 o
   5   7   4      373.16      348.70      6.47 o
   6   7   4     5231.43     5233.05     28.39 o
   7   7   4     2932.77     2983.21     26.04 o
   8   7   4     1964.37     1955.74     24.43 o
   9   7   4       22.41       23.58      6.72 o
  10   7   4       91.10       76.58      8.71 o
  11   7   4      129.59      129.64     12.36 o
  12   7   4     1764.61     1786.41     36.81 o
  13   7   4      227.21      207.71     16.66 o
  14   7   4      739.17      694.59     28.35 o
  15   7   4      114.29       89.21     14.90 o
  16   7   4       17.30        0.00     14.71 o
   0   8   4     8568.64     8676.49     46.90 o
   1   8   4      634.84      581.63      8.00 o
   2   8   4      460.37      430.52     16.81 o
   3   8   4    11024.31    11458.84     67.26 o
   4   8   4        7.68        4.52      1.99 o
   5   8   4       90.08       94.05      4.36 o
   6   8   4     1557.67     1646.12     17.77 o
   7   8   4      255.83      233.69      7.97 o
   8   8   4      392.39      378.83     11.06 o
   9   8   4      816.20      824.11     18.27 o
  10   8   4      881.85      852.00     21.15 o
  11   8   4      127.94      128.09     11.92 o
  12   8   4      142.59      153.74     13.46 o
  13   8   4       17.35       15.65     11.94 o
  14   8   4      347.08      351.88     21.62 o
  15   8   4       25.85       52.21     16.19 o
  16   8   4       28.55        6.91     16.51 o
   1   9   4     4057.44     3851.56     20.64 o
   2   9   4    14072.05    13643.90     56.90 o
   3   9   4        7.93        8.42      2.99 o
   4   9   4     4568.92     4461.33     25.69 o
   5   9   4     1379.02     1582.95     16.02 o
   6   9   4     5198.12     5176.58     33.36 o
   7   9   4      206.31      211.10      8.17 o
   8   9   4     6424.31     6698.51     43.35 o
   9   9   4      925.65      948.48     20.49 o
  10   9   4       83.09       70.53      9.44 o
  11   9   4      619.26      607.57     22.52 o
  12   9   4     1197.64     1146.73     33.61 o
  13   9   4       18.73       21.23     14.74 o
  14   9   4     1312.10     1269.08     41.37 o
  15   9   4       21.83       32.33     16.91 o
  16   9   4      117.55      167.18     57.41 o
   0  10   4    16054.81    15846.24    109.30 o
   1  10   4     1346.47     1382.70     13.28 o
   2  10   4      571.48      546.22      9.72 o
   3  10   4     1631.49     1811.35     17.78 o
   4  10   4     3438.82     3526.92     23.92 o
   5  10   4      405.33      390.04      8.81 o
   6  10   4     3664.19     3694.19     35.26 o
   7  10   4       57.22       59.11      6.37 o
   8  10   4      184.79      198.59      9.34 o
   9  10   4      308.49      283.13     15.06 o
  10  10   4      579.54      559.23     22.41 o
  11  10   4      144.39      131.91     15.60 o
  12  10   4      153.98      142.46     16.14 o
  13  10   4      195.93      204.68     19.08 o
  14  10   4      172.29      166.05     18.81 o
  15  10   4        4.94        0.00     15.96 o
   1  11   4      327.74      330.98      7.04 o
   2  11   4      152.44      124.00      5.30 o
   3  11   4        3.13        0.00      3.47 o
   4  11   4       43.36       30.00      4.16 o
   5  11   4     7313.84     7128.93     42.91 o
   6  11   4      967.54      980.84     18.10 o
   7  11   4        2.24       13.60      6.33 o
   8  11   4      343.44      318.27     12.55 o
   9  11   4       35.91       33.52     10.08 o
  10  11   4      319.14      328.18     18.56 o
  11  11   4      212.64      222.90     20.37 o
  12  11   4       38.06       27.02     14.71 o
  13  11   4        3.09       22.83     15.04 o
  14  11   4       69.47       64.96     16.62 o
  15  11   4        0.58        5.64     16.35 o
   0  12   4    13756.76    13688.96     95.51 o
   1  12   4       36.53       38.01      4.57 o
   2  12   4     3084.09     3041.04     26.28 o
   3  12   4     1634.34     1622.24     18.89 o
   4  12   4     4421.55     4658.92     32.68 o
   5  12   4       87.46       74.69      5.72 o
   6  12   4     7227.63     7553.36     52.32 o
   7  12   4      743.58      742.50     18.08 o
   8  12   4      235.05      238.95     12.50 o
   9  12   4       10.05       11.74     10.03 o
  10  12   4     4029.78     4123.31     58.94 o
  11  12   4      223.85      223.89     19.00 o
  12  12   4      329.50      377.15     23.48 o
  13  12   4      564.12      553.15     28.39 o
  14  12   4      695.29      740.31     33.67 o
  15  12   4        0.31       24.37     35.60 o
   1  13   4     1300.23     1306.40     18.67 o
   2  13   4     3849.24     3847.68     32.80 o
   3  13   4      313.35      298.77      9.83 o
   4  13   4     2105.55     2068.52     23.67 o
   5  13   4     1340.48     1357.72     19.65 o
   6  13   4     1264.49     1249.91     21.72 o
   7  13   4       10.20       22.08      8.05 o
   8  13   4     3212.17     3335.10     42.81 o
   9  13   4      249.01      263.35     17.18 o
  10  13   4      114.01       96.00     13.38 o
  11  13   4        6.40        0.00     13.06 o
  12  13   4      475.71      479.24     26.81 o
  13  13   4       39.16       46.37     14.96 o
  14  13   4      466.91      518.27     28.79 o
   0  14   4      320.63      329.73     15.36 o
   1  14   4        2.08        2.31      4.37 o
   2  14   4        3.82        0.00      5.04 o
   3  14   4       23.49       23.15      5.81 o
   4  14   4       50.14       55.63      6.26 o
   5  14   4     1167.99     1103.69     22.56 o
   6  14   4      479.27      486.36     16.73 o
   7  14   4       98.28       94.60     10.09 o
   8  14   4       11.11       16.62      8.70 o
   9  14   4       50.12       46.69     11.92 o
  10  14   4      106.67       96.78     13.22 o
  11  14   4       13.38        3.31     13.75 o
  12  14   4       36.18       47.30     17.15 o
  13  14   4       87.46       79.88     16.59 o
  14  14   4        0.71        0.00     17.01 o
   1  15   4       47.80       33.24      6.29 o
   2  15   4     3088.08     3190.89     32.20 o
   3  15   4      668.53      692.77     15.70 o
   4  15   4     1912.50     2000.15     27.16 o
   5  15   4      359.08      379.61     14.68 o
   6  15   4      721.11      680.30     20.04 o
   7  15   4      127.23      117.36     11.92 o
   8  15   4     2105.58     2105.66     42.43 o
   9  15   4      397.50      410.00     24.09 o
  10  15   4        6.56        0.00     14.22 o
  11  15   4      123.63      114.55     19.03 o
  12  15   4      723.02      711.77     36.31 o
  13  15   4      362.22      416.24     30.68 o
  14  15   4      381.50      212.83     61.29 o
   0  16   4     2258.29     2322.68     43.51 o
   1  16   4     1006.81     1023.16     20.78 o
   2  16   4       80.17       73.92      7.47 o
   3  16   4      364.55      382.81     13.15 o
   4  16   4     3625.89     3755.77     38.25 o
   5  16   4      533.69      569.50     18.15 o
   6  16   4      947.97      967.23     25.47 o
   7  16   4       30.36       27.06     10.71 o
   8  16   4      205.51      230.17     20.17 o
   9  16   4      694.15      673.92     29.96 o
  10  16   4     1198.92     1209.24     40.48 o
  11  16   4      114.31       78.42     17.64 o
  12  16   4      370.83      378.76     28.30 o
  13  16   4        2.62       10.82     21.05 o
   1  17   4       13.25       16.43      6.98 o
   2  17   4       62.29       65.32      7.84 o
   3  17   4     1230.89     1268.57     23.40 o
   4  17   4      239.30      206.21     12.42 o
   5  17   4      236.69      236.93     13.53 o
   6  17   4       80.93       84.70     11.15 o
   7  17   4       18.34        7.10     10.50 o
   8  17   4      202.02      205.90     16.44 o
   9  17   4        4.98       12.87     13.71 o
  10  17   4        3.03        6.62     15.32 o
  11  17   4        9.73       28.48     17.60 o
  12  17   4        7.60        0.00     18.82 o
   0  18   4     3298.94     3493.79     63.88 o
   1  18   4      192.29      207.28     12.67 o
   2  18   4       82.99       69.68      8.41 o
   3  18   4     1242.05     1240.35     24.92 o
   4  18   4     1751.51     1852.75     31.74 o
   5  18   4        5.64        0.00      9.86 o
   6  18   4     2250.06     2356.68     39.69 o
   7  18   4      720.05      796.56     26.69 o
   8  18   4       96.30       67.98     13.49 o
   9  18   4      379.28      402.66     26.05 o
  10  18   4      547.03      539.68     46.58 o
  11  18   4        6.80        5.60     17.40 o
  12  18   4      649.37      770.57     52.81 o
   1  19   4      341.35      356.55     18.30 o
   2  19   4     2840.38     2874.13     41.03 o
   3  19   4       55.45       57.57      9.14 o
   4  19   4     1531.80     1614.63     33.04 o
   5  19   4      363.63      398.78     19.03 o
   6  19   4        7.79        0.00     10.82 o
   7  19   4      187.89      186.33     16.12 o
   8  19   4     1466.59     1513.01     38.89 o
   9  19   4       35.04       29.26     14.31 o
  10  19   4       24.56       15.56     14.15 o
  11  19   4      654.78      709.13     35.84 o
   0  20   4       55.84       71.73     19.74 o
   1  20   4      558.01      542.21     22.79 o
   2  20   4      168.45      155.40     13.84 o
   3  20   4       24.40       33.26     11.78 o
   4  20   4       96.61       81.16     12.69 o
   5  20   4       49.49       43.72     11.26 o
   6  20   4       74.25       79.10     12.73 o
   7  20   4        0.98        8.31     12.30 o
   8  20   4       10.56        0.00     13.30 o
   9  20   4       11.27       23.55     14.62 o
  10  20   4        0.10        1.43     14.78 o
  11  20   4       21.24        0.00     52.89 o
   1  21   4     1186.90     1188.21     36.69 o
   2  21   4      919.94      940.00     30.72 o
   3  21   4      393.48      331.07     21.21 o
   4  21   4       54.99       52.97     16.22 o
   5  21   4        2.97        0.14     13.77 o
   6  21   4      172.86      160.60     16.96 o
   7  21   4       31.71       34.98     13.83 o
   8  21   4      775.84      853.21     36.66 o
   9  21   4       38.47       47.89     21.61 o
  10  21   4       10.38       50.03     78.32 o
   0  22   4     1539.57     1588.33     61.02 o
   1  22   4       51.39       67.18     13.98 o
   2  22   4      105.79       86.56     15.60 o
   3  22   4      209.42      175.49     19.38 o
   4  22   4     1095.50     1110.96     41.45 o
   5  22   4      194.31      210.50     23.85 o
   6  22   4      782.01      853.07     38.22 o
   7  22   4       49.64       71.14     18.12 o
   8  22   4        0.54        0.00     18.34 o
   9  22   4       95.75        0.00     26.58 o
   1  23   4       59.68       73.52     15.46 o
   2  23   4      227.29      189.17     23.40 o
   3  23   4       72.23       59.20     15.85 o
   4  23   4        0.90        0.00     17.03 o
   5  23   4        3.72        9.68     17.26 o
   6  23   4        0.34        0.00     17.24 o
   7  23   4        8.53        0.00     21.67 o
   0  24   4      645.50      656.09     44.09 o
   1  24   4        0.83        0.00     17.38 o
   2  24   4      241.29      229.74     24.98 o
   3  24   4      267.19      324.50     28.49 o
   4  24   4      243.37      268.49     28.95 o
   5  24   4       34.74       30.81     20.44 o
   6  24   4      154.90      157.93     62.45 o
   1  25   4      116.05       77.36     25.10 o
   2  25   4      781.60      819.94     48.50 o
   3  25   4       31.37       67.29     40.99 o
   4  25   4      807.37      981.36    114.06 o
   1   1   5    23089.63    24601.65     92.39 o
   2   1   5     4520.57     4717.28     22.58 o
   3   1   5        3.88        8.36      2.12 o
   4   1   5      750.10      623.40      8.59 o
   5   1   5    18772.47    19303.63     68.12 o
   6   1   5        4.15       15.58      3.34 o
   7   1   5     2058.98     1996.90     20.04 o
   8   1   5      444.44      387.35      9.68 o
   9   1   5     5705.99     5948.20     40.59 o
  10   1   5      153.95      137.80      8.33 o
  11   1   5     1018.67      990.67     20.45 o
  12   1   5       81.70       87.71      9.93 o
  13   1   5      121.45      132.10     11.53 o
  14   1   5       24.34        9.08     11.94 o
  15   1   5     1208.90     1175.70     39.06 o
  16   1   5       26.16        7.20     16.12 o
  17   1   5      790.74      658.60     96.51 o
   0   2   5     5716.11     6240.14     30.49 o
   1   2   5       99.45       94.48      3.05 o
   2   2   5     6054.53     6489.18     32.15 o
   3   2   5    25748.46    26463.82    175.94 o
   4   2   5     5725.69     5964.46     41.16 o
   5   2   5      286.11      369.87      7.41 o
   6   2   5     2068.88     2021.69     18.02 o
   7   2   5     8992.03     8682.83     47.93 o
   8   2   5      484.63      481.83     11.41 o
   9   2   5     7650.06     7667.66     43.73 o
  10   2   5     5636.12     5647.45     42.65 o
  11   2   5      207.23      209.08     10.59 o
  12   2   5      134.95      106.49     10.02 o
  13   2   5     2349.38     2371.99     42.06 o
  14   2   5      122.15       99.30     13.36 o
  15   2   5       28.65       11.76     14.23 o
  16   2   5      166.44      153.49     28.79 o
  17   2   5      958.24     1068.21    117.19 o
   1   3   5      128.97      128.67      3.55 o
   2   3   5     4656.87     5075.74     26.06 o
   3   3   5     3574.32     4091.87     27.45 o
   4   3   5     2207.09     2580.09     19.81 o
   5   3   5      241.91      231.74      6.32 o
   6   3   5       40.27       41.99      4.71 o
   7   3   5      240.83      259.86      7.85 o
   8   3   5       14.42        8.05      4.24 o
   9   3   5        9.23        7.34      4.98 o
  10   3   5      468.54      493.56     14.59 o
  11   3   5      620.08      621.85     18.86 o
  12   3   5      153.54      112.73     10.83 o
  13   3   5       87.11       98.73     12.31 o
  14   3   5       69.90       52.14     15.07 o
  15   3   5      227.19      251.87     21.62 o
  16   3   5      192.75      143.72     19.89 o
  17   3   5       49.60       35.28     26.81 o
   0   4   5    10354.13    10886.20     53.61 o
   1   4   5    13231.32    13929.68     60.20 o
   2   4   5      231.53      329.84      6.00 o
   3   4   5    24742.96    25494.69    106.09 o
   4   4   5      207.50      315.32      6.04 o
   5   4   5      473.27      533.94      8.62 o
   6   4   5     2463.36     2374.30     19.22 o
   7   4   5    10350.44    10309.33     41.97 o
   8   4   5      298.70      291.77      8.68 o
   9   4   5      571.39      555.61     12.55 o
  10   4   5      919.60      923.52     19.20 o
  11   4   5      368.60      322.46     15.23 o
  12   4   5       10.87       15.38     10.85 o
  13   4   5     2418.84     2496.38     42.47 o
  14   4   5      340.74      322.59     19.70 o
  15   4   5       85.03       58.75     15.14 o
  16   4   5      226.11      191.81     22.38 o
   1   5   5    20568.37    20794.60     92.40 o
   2   5   5     2313.20     2164.71     15.60 o
   3   5   5     2919.29     2907.90     18.81 o
   4   5   5       82.51       36.74      4.02 o
   5   5   5    17039.65    16291.61     58.21 o
   6   5   5      546.02      523.02      8.86 o
   7   5   5      820.96      735.83     11.38 o
   8   5   5     3442.77     3609.58     30.16 o
   9   5   5     3418.11     3599.83     35.28 o
  10   5   5      961.86      916.56     21.10 o
  11   5   5     3318.52     3372.24     46.61 o
  12   5   5      724.00      706.59     22.63 o
  13   5   5      227.77      202.04     14.44 o
  14   5   5      503.84      500.16     24.30 o
  15   5   5     1159.55     1140.66     50.07 o
  16   5   5       19.01        0.90     18.75 o
   0   6   5     1093.02     1005.51     12.39 o
   1   6   5     3805.29     3903.05     20.95 o
   2   6   5     2953.57     3435.74     22.89 o
   3   6   5     5269.84     5626.99     31.70 o
   4   6   5      441.24      444.50      8.27 o
   5   6   5     1203.99     1270.87     12.39 o
   6   6   5        2.09        5.64      3.62 o
   7   6   5       64.86       64.09      4.53 o
   8   6   5      152.12      128.39      7.16 o
   9   6   5      372.57      378.69     13.27 o
  10   6   5       45.16       45.20      8.21 o
  11   6   5      205.62      188.13     12.98 o
  12   6   5       33.74       32.13      9.14 o
  13   6   5       46.00       44.33     12.21 o
  14   6   5       38.25       28.06     14.42 o
  15   6   5        2.65        0.00     14.90 o
  16   6   5       35.94       35.87     15.17 o
   1   7   5    11711.31    11466.20     50.03 o
   2   7   5    15463.09    16169.48     57.30 o
   3   7   5      142.30      185.20      6.04 o
   4   7   5     2202.08     2044.86     15.66 o
   5   7   5     7738.68     7594.40     34.53 o
   6   7   5      450.81      393.15      9.49 o
   7   7   5     1722.67     1829.39     20.45 o
   8   7   5     3711.27     3686.17     32.80 o
   9   7   5     1950.49     1987.13     27.91 o
  10   7   5     1065.47     1065.32     23.70 o
  11   7   5     3303.19     3372.29     45.77 o
  12   7   5       28.19       40.65     10.49 o
  13   7   5       59.51       27.31     11.60 o
  14   7   5      182.79      140.79     15.14 o
  15   7   5      638.49      667.46     28.31 o
  16   7   5        8.71       29.93     15.06 o
   0   8   5     8051.28     7855.36     46.71 o
   1   8   5     9283.30     9341.83     35.86 o
   2   8   5     5781.89     5926.23     35.41 o
   3   8   5    11424.85    10758.76    168.65 o
   4   8   5     5102.27     5153.57     26.53 o
   5   8   5      421.63      438.25      8.95 o
   6   8   5     2404.14     2281.15     23.42 o
   7   8   5     5620.36     5692.91     40.50 o
   8   8   5      570.20      520.70     12.64 o
   9   8   5     1263.01     1266.51     22.59 o
  10   8   5     1550.63     1602.67     27.71 o
  11   8   5     2736.22     2679.21     40.78 o
  12   8   5       20.99        7.23     10.02 o
  13   8   5     1316.54     1331.61     35.22 o
  14   8   5       34.91       61.46     14.81 o
  15   8   5      158.99      140.49     18.33 o
  16   8   5      844.76      978.60     41.10 o
   1   9   5     1892.51     1970.71     15.07 o
   2   9   5      769.03      776.85     10.95 o
   3   9   5     1936.53     2014.55     20.04 o
   4   9   5      167.93      155.49      5.67 o
   5   9   5     2528.48     2593.73     20.69 o
   6   9   5      105.24      118.26      6.11 o
   7   9   5       97.21       96.87      6.52 o
   8   9   5       92.34       92.81      6.64 o
   9   9   5      500.02      483.13     14.89 o
  10   9   5      350.39      380.85     15.26 o
  11   9   5     1362.15     1444.36     31.87 o
  12   9   5      126.70       94.09     17.28 o
  13   9   5        2.28        6.96     14.19 o
  14   9   5        0.21        8.12     14.90 o
  15   9   5       36.24       23.10     16.14 o
  16   9   5       70.98       52.05     45.07 o
   0  10   5     1570.03     1386.42     18.51 o
   1  10   5     3271.37     3227.38     21.61 o
   2  10   5      278.60      244.63      7.42 o
   3  10   5     4819.37     4665.00     29.20 o
   4  10   5      191.92      176.80      6.45 o
   5  10   5     2571.15     2636.84     22.85 o
   6  10   5      468.97      471.74     11.50 o
   7  10   5     2059.85     2070.14     24.93 o
   8  10   5       44.61       42.91      6.45 o
   9  10   5     4425.77     4447.07     45.51 o
  10  10   5      475.19      482.64     19.53 o
  11  10   5        6.53        1.14     12.44 o
  12  10   5      246.45      216.14     18.62 o
  13  10   5      846.01      803.80     32.37 o
  14  10   5       70.95       44.33     16.94 o
  15  10   5       21.76        0.00     16.48 o
   1  11   5     6854.37     6746.62     29.63 o
   2  11   5     1918.40     1999.49     20.41 o
   3  11   5      361.76      372.00      9.55 o
   4  11   5      201.30      177.81      7.67 o
   5  11   5     2893.97     2798.36     27.34 o
   6  11   5     3642.17     3572.19     32.78 o
   7  11   5      489.15      479.93     14.07 o
   8  11   5      191.40      176.73     10.12 o
   9  11   5      414.94      425.58     17.33 o
  10  11   5      370.29      406.24     20.09 o
  11  11   5     2542.02     2662.36     52.74 o
  12  11   5     1381.56     1330.97     39.73 o
  13  11   5       75.30       54.19     15.51 o
  14  11   5       96.11      104.71     16.96 o
  15  11   5     1321.34     1449.82     46.51 o
   0  12   5        6.29        6.95      4.54 o
   1  12   5       54.04       50.76      4.67 o
   2  12   5       71.22       59.41      5.62 o
   3  12   5     3245.51     3317.33     27.45 o
   4  12   5     2055.31     1979.21     22.70 o
   5  12   5      104.84       92.34      6.68 o
   6  12   5       61.42       39.20      6.72 o
   7  12   5      440.52      423.64     14.29 o
   8  12   5      164.56      169.57     10.77 o
   9  12   5      449.79      457.22     20.79 o
  10  12   5      274.74      286.14     18.78 o
  11  12   5      150.40      154.23     16.54 o
  12  12   5       25.64       12.92     14.41 o
  13  12   5      322.44      312.13     23.64 o
  14  12   5      174.18      196.24     20.34 o
  15  12   5        3.38        0.00     67.81 o
   1  13   5     1215.97     1206.92     17.88 o
   2  13   5     1604.09     1638.52     21.30 o
   3  13   5     1503.41     1581.04     20.93 o
   4  13   5       40.32       35.27      5.44 o
   5  13   5     1921.37     1944.13     24.45 o
   6  13   5        1.12        7.01      6.14 o
   7  13   5      114.53      128.06      9.99 o
   8  13   5      375.06      400.96     15.89 o
   9  13   5      570.16      567.38     22.25 o
  10  13   5      142.29      114.50     17.66 o
  11  13   5     1838.63     1803.16     45.01 o
  12  13   5      116.61       86.65     15.93 o
  13  13   5        4.20       18.81     15.25 o
  14  13   5      165.91      131.65     20.14 o
   0  14   5     1514.15     1578.10     32.10 o
   1  14   5     1124.44     1110.90     19.50 o
   2  14   5      225.35      231.13      9.95 o
   3  14   5     1584.18     1673.49     22.32 o
   4  14   5       62.87       79.60      7.10 o
   5  14   5      167.50      194.20      9.97 o
   6  14   5     1119.25     1123.87     24.51 o
   7  14   5     3699.46     3760.68     45.45 o
   8  14   5      838.14      869.05     23.58 o
   9  14   5     1647.90     1719.86     38.30 o
  10  14   5       50.69       51.97     12.36 o
  11  14   5      128.09       84.40     17.57 o
  12  14   5      744.52      792.11     32.63 o
  13  14   5     1545.07     1635.83     47.56 o
  14  14   5      253.11      293.08     24.34 o
   1  15   5      490.04      457.74     14.49 o
   2  15   5     2351.74     2420.12     28.89 o
   3  15   5       16.19       10.85      5.71 o
   4  15   5     3951.06     4037.99     37.14 o
   5  15   5      898.40      927.00     21.04 o
   6  15   5       61.62       43.21      8.62 o
   7  15   5      361.13      368.59     16.92 o
   8  15   5      155.77      126.87     12.74 o
   9  15   5      584.88      588.17     28.10 o
  10  15   5      264.46      227.12     20.36 o
  11  15   5      117.87      127.21     18.20 o
  12  15   5        2.02       14.13     17.66 o
  13  15   5       71.74       51.09     17.16 o
   0  16   5      642.04      602.88     27.14 o
   1  16   5     2007.75     1969.01     30.65 o
   2  16   5      250.38      264.17     11.52 o
   3  16   5     3938.86     4046.37     38.39 o
   4  16   5      651.45      660.21     18.15 o
   5  16   5      127.87      108.61      9.90 o
   6  16   5      309.63      302.28     14.46 o
   7  16   5      509.94      514.28     19.57 o
   8  16   5        0.36        0.00     11.26 o
   9  16   5      125.80      114.41     15.99 o
  10  16   5       21.43       41.40     15.30 o
  11  16   5       51.73       47.12     16.07 o
  12  16   5       47.42       42.25     15.94 o
  13  16   5       75.23       56.66     18.67 o
   1  17   5     1457.14     1499.43     28.19 o
   2  17   5       61.69       44.51      7.79 o
   3  17   5      347.69      353.56     13.98 o
   4  17   5     1377.04     1398.23     27.84 o
   5  17   5     2764.78     2826.51     39.29 o
   6  17   5      103.67       91.76     10.73 o
   7  17   5      669.37      675.33     24.05 o
   8  17   5     1368.18     1456.05     37.79 o
   9  17   5      869.61      853.23     34.21 o
  10  17   5       78.59       80.66     17.72 o
  11  17   5      164.32      140.93     19.97 o
  12  17   5      236.05      218.92     22.76 o
   0  18   5       38.79       33.21     13.00 o
   1  18   5      549.88      553.74     19.57 o
   2  18   5      314.88      302.76     14.30 o
   3  18   5     2494.33     2502.22     34.86 o
   4  18   5      168.20      143.20     13.06 o
   5  18   5      245.22      218.30     13.32 o
   6  18   5        2.89        0.48      9.61 o
   7  18   5      277.42      280.84     17.73 o
   8  18   5      131.61      121.88     14.33 o
   9  18   5      126.00      105.48     16.37 o
  10  18   5       38.82       19.73     14.73 o
  11  18   5        1.23        0.00     16.95 o
  12  18   5      328.62      407.75     57.47 o
   1  19   5      922.23      951.83     25.70 o
   2  19   5       23.94       36.53      9.92 o
   3  19   5        3.54       14.41     11.35 o
   4  19   5      244.09      231.47     15.55 o
   5  19   5      667.60      679.90     23.95 o
   6  19   5       24.11       17.49     10.27 o
   7  19   5      325.84      332.15     19.42 o
   8  19   5       66.28       62.93     13.75 o
   9  19   5      380.58      368.06     22.41 o
  10  19   5      159.36      126.26     15.94 o
  11  19   5      418.13      461.25     28.51 o
   0  20   5       25.77       11.30     15.02 o
   1  20   5      465.52      461.98     21.36 o
   2  20   5       46.82       48.91     10.85 o
   3  20   5     1147.13     1152.62     33.18 o
   4  20   5      412.12      413.11     24.29 o
   5  20   5      123.81      106.31     14.69 o
   6  20   5       20.63        5.88     12.48 o
   7  20   5     1662.47     1774.49     45.19 o
   8  20   5       10.32       32.80     13.81 o
   9  20   5      113.83      105.16     17.85 o
  10  20   5       80.14       75.67     19.07 o
   1  21   5       87.58       79.43     16.02 o
   2  21   5       88.78       75.49     13.18 o
   3  21   5      135.79      123.53     16.53 o
   4  21   5      150.99      108.59     15.08 o
   5  21   5      953.94      938.91     33.79 o
   6  21   5        9.38        0.00     12.60 o
   7  21   5      113.71      100.33     16.34 o
   8  21   5       62.19       87.26     17.29 o
   9  21   5      194.11      180.41     20.83 o
   0  22   5      214.43      235.11     28.05 o
   1  22   5        3.27        0.00     12.97 o
   2  22   5       65.52       69.33     15.08 o
   3  22   5      246.04      263.68     21.00 o
   4  22   5      894.87      899.01     37.57 o
   5  22   5      113.27      124.44     20.50 o
   6  22   5      404.32      430.33     26.47 o
   7  22   5      171.55      199.93     22.06 o
   8  22   5        5.07        0.00     18.01 o
   1  23   5     1250.65     1236.22     45.20 o
   2  23   5       31.69        0.00     17.56 o
   3  23   5       16.98       18.04     16.46 o
   4  23   5      313.20      262.96     23.57 o
   5  23   5      714.92      760.97     39.23 o
   6  23   5       96.70      128.38     23.74 o
   7  23   5      171.52      187.14     29.79 o
   0  24   5      365.60      405.49     37.67 o
   1  24   5      264.28      219.72     23.40 o
   2  24   5       59.42       19.34     16.74 o
   3  24   5      140.48      177.05     24.15 o
   4  24   5        4.01       19.45     18.33 o
   5  24   5      154.51      143.86     24.75 o
   6  24   5      287.19      438.49     84.62 o
   1  25   5       41.57       50.59     19.04 o
   2  25   5       10.90        3.77     31.61 o
   3  25   5        5.85       14.07     35.09 o
   0   0   6    18339.90    19189.80     98.18 o
   1   0   6    10540.02    11249.45     64.31 o
   2   0   6     4129.17     4232.97     29.03 o
   3   0   6      838.08      784.92     15.32 o
   4   0   6     3287.41     2673.08     24.20 o
   5   0   6     3152.96     3796.02     35.45 o
   6   0   6     6962.27     6588.13     50.42 o
   7   0   6     5675.86     5427.97     46.46 o
   8   0   6       17.84       36.85      6.46 o
   9   0   6      444.18      452.68     18.37 o
  10   0   6    10837.09    11081.13     89.55 o
  11   0   6      336.77      375.10     17.96 o
  12   0   6     3168.71     3054.16     54.76 o
  13   0   6     3852.66     3996.92     76.45 o
  14   0   6     1570.99     1525.90     57.05 o
  15   0   6      202.74      158.39     24.54 o
  16   0   6     2048.98     1940.17     78.19 o
  17   0   6       79.48       16.79     51.59 o
   1   1   6     2651.32     2752.76     16.99 o
   2   1   6     6805.50     6952.02     32.50 o
   3   1   6     1170.14     1186.49     10.43 o
   4   1   6       16.06       14.33      2.42 o
   5   1   6      616.47      590.01      9.34 o
   6   1   6       67.63      100.64      5.90 o
   7   1   6      276.70      258.90      7.88 o
   8   1   6     2376.92     2269.97     24.03 o
   9   1   6      341.10      377.62     11.21 o
  10   1   6     1046.92     1047.02     18.35 o
  11   1   6      245.83      251.68     11.41 o
  12   1   6      293.93      317.67     15.08 o
  13   1   6        0.05       15.50     10.20 o
  14   1   6      203.69      192.91     15.72 o
  15   1   6        3.42        0.00     15.04 o
  16   1   6       42.89       50.18     19.93 o
  17   1   6       12.33      116.60     57.56 o
   0   2   6     4792.98     5133.28     38.13 o
   1   2   6      340.83      371.44      6.56 o
   2   2   6     2135.33     2170.16     17.93 o
   3   2   6     1991.96     2043.44     17.54 o
   4   2   6     2834.91     2912.73     17.51 o
   5   2   6       13.77       43.54      3.45 o
   6   2   6     1971.55     1847.61     17.91 o
   7   2   6     1385.31     1342.70     15.92 o
   8   2   6      157.67      156.12      7.14 o
   9   2   6        3.07        0.00      5.10 o
  10   2   6      756.10      658.99     14.46 o
  11   2   6      763.74      787.55     19.85 o
  12   2   6      269.09      262.20     13.95 o
  13   2   6      461.90      486.05     20.85 o
  14   2   6      150.09      118.18     15.30 o
  15   2   6      264.45      264.87     20.23 o
  16   2   6        4.21        0.00     23.62 o
  17   2   6       80.78       19.28     29.65 o
   1   3   6     7959.77     7998.19     40.74 o
   2   3   6    14389.57    14020.03     64.23 o
   3   3   6      744.56      959.73      9.10 o
   4   3   6     6615.52     6330.08     35.18 o
   5   3   6     5985.32     6000.10     30.74 o
   6   3   6     2922.80     2786.99     22.77 o
   7   3   6      257.85      290.99      8.37 o
   8   3   6     7192.88     7206.74     41.36 o
   9   3   6     1226.73     1227.84     18.17 o
  10   3   6       10.39        9.07      6.04 o
  11   3   6     1009.18      967.72     23.15 o
  12   3   6     2552.48     2590.01     39.15 o
  13   3   6        7.63        1.67     10.57 o
  14   3   6     1883.49     1908.08     42.65 o
  15   3   6      532.47      541.18     28.13 o
  16   3   6      214.37      244.27     24.06 o
  17   3   6      121.35      127.60     51.98 o
   0   4   6     5013.56     5224.18     37.35 o
   1   4   6     2388.15     2566.35     17.00 o
   2   4   6      734.59      761.30      9.04 o
   3   4   6    30284.04    33462.32    194.87 o
   4   4   6       63.96      146.70      4.39 o
   5   4   6      192.10      218.91      5.68 o
   6   4   6     3910.66     3737.64     25.70 o
   7   4   6     1389.78     1459.23     17.02 o
   8   4   6      932.01      945.13     15.02 o
   9   4   6     1154.38     1168.15     18.35 o
  10   4   6      339.00      344.60     13.15 o
  11   4   6      239.53      237.58     17.30 o
  12   4   6      734.38      755.13     23.48 o
  13   4   6        5.49        8.89     10.58 o
  14   4   6      258.01      263.34     19.40 o
  15   4   6      317.11      276.28     21.96 o
  16   4   6      234.02      216.75     22.74 o
   1   5   6     1758.03     1858.60     13.54 o
   2   5   6     5001.94     5278.60     24.51 o
   3   5   6       81.74      134.48      4.72 o
   4   5   6     2184.80     2540.98     17.63 o
   5   5   6        8.50       10.78      2.13 o
   6   5   6      441.89      399.88      8.59 o
   7   5   6      421.70      478.74      9.69 o
   8   5   6     1927.36     2013.33     22.54 o
   9   5   6      188.59      187.82      9.37 o
  10   5   6       49.28       55.41      7.72 o
  11   5   6      499.14      432.48     17.81 o
  12   5   6     3040.90     2952.51     44.80 o
  13   5   6      229.92      228.27     14.37 o
  14   5   6       61.30       55.50     13.71 o
  15   5   6      187.80      174.09     19.28 o
  16   5   6        8.44        0.00     16.17 o
   0   6   6    49641.03    48986.94    139.20 o
   1   6   6     1060.97      898.04     10.17 o
   2   6   6     1935.09     2465.34     18.58 o
   3   6   6     6948.99     6836.01     34.15 o
   4   6   6    27017.81    26898.63     69.07 o
   5   6   6     1185.63     1386.60     13.37 o
   6   6   6    11834.92    12184.13     59.96 o
   7   6   6     2260.10     2288.12     22.27 o
   8   6   6      293.05      297.47     10.15 o
   9   6   6     5390.13     5513.34     45.58 o
  10   6   6     4369.19     4422.43     46.85 o
  11   6   6        2.54        0.00      8.38 o
  12   6   6     1431.14     1383.58     31.57 o
  13   6   6      853.43      883.08     28.04 o
  14   6   6      323.46      311.41     21.04 o
  15   6   6      208.71      177.75     20.16 o
  16   6   6      765.67      768.46     31.88 o
   1   7   6     2147.90     2209.54     15.12 o
   2   7   6     4868.20     4560.29     29.63 o
   3   7   6       57.71       49.80      3.89 o
   4   7   6     4168.93     4198.17     27.46 o
   5   7   6     1146.14     1097.88     13.26 o
   6   7   6       58.01       76.81      5.23 o
   7   7   6      186.21      177.06      7.40 o
   8   7   6     2013.42     2041.50     25.10 o
   9   7   6       67.86       56.34      7.11 o
  10   7   6      150.29      165.97     10.96 o
  11   7   6      433.08      445.08     17.92 o
  12   7   6      181.08      182.03     14.33 o
  13   7   6        1.77       12.77     11.85 o
  14   7   6      178.82      175.37     16.54 o
  15   7   6      138.64      177.77     18.24 o
  16   7   6       11.28       11.51     15.41 o
   0   8   6      214.08      203.99      8.89 o
   1   8   6       22.35        8.21      1.94 o
   2   8   6     5395.93     5538.76     81.12 o
   3   8   6     4588.96     4825.31     29.47 o
   4   8   6      550.88      501.88      9.95 o
   5   8   6      464.83      490.97      9.44 o
   6   8   6     1254.40     1272.06     16.35 o
   7   8   6       39.40       28.56      4.57 o
   8   8   6      677.55      648.11     15.40 o
   9   8   6       83.06       85.05      7.84 o
  10   8   6        8.60       13.06      7.46 o
  11   8   6      671.19      716.40     22.32 o
  12   8   6       35.76       23.61     10.01 o
  13   8   6      123.75      105.34     13.68 o
  14   8   6       74.68       71.99     14.43 o
  15   8   6       63.22       41.35     16.47 o
  16   8   6      140.69      185.62     33.12 o
   1   9   6     1645.09     1576.84     14.81 o
   2   9   6     5797.57     5352.75     28.28 o
   3   9   6      389.23      446.16      9.86 o
   4   9   6    19478.07    20347.76     60.60 o
   5   9   6     7748.56     7790.69     38.43 o
   6   9   6     3139.78     3164.96     26.81 o
   7   9   6       88.50      105.17      6.59 o
   8   9   6     4750.67     4763.94     37.63 o
   9   9   6     1125.94     1129.61     22.06 o
  10   9   6        2.46        3.12      7.95 o
  11   9   6      702.91      679.28     22.66 o
  12   9   6     1244.82     1207.93     34.59 o
  13   9   6        4.51        0.00     14.68 o
  14   9   6     1082.88     1073.15     38.03 o
  15   9   6      705.16      745.95     34.05 o
   0  10   6     1869.77     1752.02     21.10 o
   1  10   6      305.79      280.41      6.64 o
   2  10   6      808.14      749.46     11.46 o
   3  10   6       21.74       11.76      3.61 o
   4  10   6     3340.29     3148.91     25.48 o
   5  10   6     1214.46     1327.91     17.10 o
   6  10   6     4146.05     4053.89     31.60 o
   7  10   6     1035.12     1007.57     17.93 o
   8  10   6        1.02        0.00      5.72 o
   9  10   6      160.30      157.68      9.98 o
  10  10   6      355.38      375.62     18.11 o
  11  10   6       45.64       52.33     12.73 o
  12  10   6       82.42       78.11     14.63 o
  13  10   6       56.95       38.87     14.60 o
  14  10   6      136.60      142.03     18.06 o
  15  10   6        1.09        6.12     15.54 o
   1  11   6      715.72      640.13      9.75 o
   2  11   6     1326.81     1281.07     17.48 o
   3  11   6      163.83      175.38      7.58 o
   4  11   6     1427.31     1412.65     19.13 o
   5  11   6     2098.07     2076.21     23.97 o
   6  11   6       26.37       20.35      5.34 o
   7  11   6       16.62       21.28      6.33 o
   8  11   6      342.42      329.63     12.68 o
   9  11   6       62.46       66.35      8.41 o
  10  11   6        2.13       30.67     11.28 o
  11  11   6      297.22      330.58     21.59 o
  12  11   6       82.86       79.53     15.45 o
  13  11   6        0.09        7.89     12.97 o
  14  11   6       16.74       12.89     16.37 o
  15  11   6        5.22       17.45     15.86 o
   0  12   6     2655.51     2615.35     31.32 o
   1  12   6      977.66      907.37     14.97 o
   2  12   6        5.21        7.57      4.60 o
   3  12   6      472.86      422.86     10.84 o
   4  12   6     1085.08     1086.43     17.52 o
   5  12   6        5.09        6.32      5.33 o
   6  12   6      715.01      820.26     16.88 o
   7  12   6      264.30      300.16     12.54 o
   8  12   6       45.58       35.54      7.31 o
   9  12   6      255.23      232.67     14.12 o
  10  12   6     5403.28     5567.95     68.77 o
  11  12   6      449.57      475.28     24.86 o
  12  12   6      831.11      865.57     33.79 o
  13  12   6      512.86      528.28     26.47 o
  14  12   6      978.69      965.06     37.35 o
  15  12   6       83.49      142.51     37.37 o
   1  13   6      944.74      933.20     17.12 o
   2  13   6     3010.28     3136.12     30.10 o
   3  13   6     1755.55     1833.61     23.31 o
   4  13   6       34.04       49.86      5.94 o
   5  13   6      476.57      491.31     13.14 o
   6  13   6      276.55      292.79     11.52 o
   7  13   6      926.93      895.07     20.62 o
   8  13   6     1953.13     1938.38     32.04 o
   9  13   6      248.74      274.42     16.27 o
  10  13   6      318.20      322.95     19.41 o
  11  13   6      493.99      488.86     25.86 o
  12  13   6      541.33      583.05     28.61 o
  13  13   6        1.75        0.00     14.36 o
  14  13   6      269.06      287.91     23.77 o
   0  14   6      455.95      529.90     20.67 o
   1  14   6        1.74        3.85      6.21 o
   2  14   6       55.99       57.28      6.23 o
   3  14   6        1.48        6.74      5.45 o
   4  14   6     2490.83     2393.66     27.90 o
   5  14   6      314.95      284.85     11.59 o
   6  14   6        0.73        0.00      7.08 o
   7  14   6      253.93      249.17     13.49 o
   8  14   6      547.27      547.91     18.33 o
   9  14   6       86.54       72.92     11.97 o
  10  14   6      119.32      128.21     14.35 o
  11  14   6        6.79       15.10     13.89 o
  12  14   6       50.73       42.78     14.18 o
  13  14   6        7.05       42.82     15.97 o
  14  14   6       49.29       26.63     27.17 o
   1  15   6     1180.43     1159.71     23.86 o
   2  15   6     5959.18     6005.51     52.08 o
   3  15   6       16.68       13.98      5.85 o
   4  15   6     5109.88     5218.22     43.18 o
   5  15   6     1206.43     1239.77     24.26 o
   6  15   6     1711.35     1805.65     30.60 o
   7  15   6       14.47       12.93      9.03 o
   8  15   6     2088.52     2155.84     40.88 o
   9  15   6      698.33      734.25     29.14 o
  10  15   6       26.84       10.08     14.78 o
  11  15   6      118.00      115.41     17.23 o
  12  15   6      534.09      546.13     30.69 o
  13  15   6       25.88       29.24     17.89 o
   0  16   6     3112.40     3109.90     58.77 o
   1  16   6       92.75      113.71      9.66 o
   2  16   6     2553.52     2607.28     33.56 o
   3  16   6      726.90      769.83     18.58 o
   4  16   6      638.33      670.71     17.51 o
   5  16   6      209.14      221.21     11.90 o
   6  16   6     1851.74     1867.11     32.30 o
   7  16   6      321.48      333.50     16.42 o
   8  16   6      102.89       98.68     13.56 o
   9  16   6      175.84      191.10     17.74 o
  10  16   6     1399.40     1470.96     42.08 o
  11  16   6       83.83       62.06     15.39 o
  12  16   6      343.90      391.80     27.10 o
  13  16   6      230.81      196.10     32.62 o
   1  17   6       62.95       66.86      9.02 o
   2  17   6       29.58       24.88      7.42 o
   3  17   6      133.14      142.35     10.39 o
   4  17   6      164.21      159.75     11.58 o
   5  17   6       10.34       20.11      8.74 o
   6  17   6        0.63        0.00      9.30 o
   7  17   6        3.77        1.52     10.71 o
   8  17   6        0.52        0.00     12.26 o
   9  17   6       26.36       27.30     12.52 o
  10  17   6      187.43      165.14     17.52 o
  11  17   6       13.85        0.00     15.79 o
  12  17   6       81.14      105.58     25.23 o
   0  18   6     3736.53     3805.63     71.93 o
   1  18   6     1527.75     1592.70     30.71 o
   2  18   6      433.16      465.46     17.28 o
   3  18   6      696.72      669.76     21.15 o
   4  18   6     3764.16     3775.97     50.44 o
   5  18   6       38.19       27.07      9.72 o
   6  18   6      365.59      344.80     17.94 o
   7  18   6     1218.74     1159.89     32.13 o
   8  18   6       62.96       47.70     12.77 o
   9  18   6      645.42      629.17     26.68 o
  10  18   6     1191.51     1235.74     38.56 o
  11  18   6        2.38        6.20     16.00 o
  12  18   6       34.79       32.31     41.84 o
   1  19   6     2340.84     2372.26     39.76 o
   2  19   6     4730.97     4805.91     54.95 o
   3  19   6      716.52      650.53     22.61 o
   4  19   6       57.10       42.01     10.23 o
   5  19   6      163.44      152.23     13.51 o
   6  19   6      406.69      378.61     19.70 o
   7  19   6      430.39      411.91     21.83 o
   8  19   6      938.30      911.20     32.95 o
   9  19   6      169.59      141.85     16.18 o
  10  19   6       85.86       90.07     16.36 o
  11  19   6      379.67      448.94     29.90 o
   0  20   6        0.64        1.29     16.33 o
   1  20   6       14.34       13.44     11.08 o
   2  20   6        6.05        0.00     10.47 o
   3  20   6       83.92       89.42     13.14 o
   4  20   6        6.95       15.53     12.54 o
   5  20   6        0.17        2.99     13.13 o
   6  20   6      587.88      588.12     25.66 o
   7  20   6       26.75       40.19     13.39 o
   8  20   6       97.33       74.23     14.60 o
   9  20   6        5.67       14.95     15.67 o
  10  20   6        1.42        0.00     15.39 o
   1  21   6      372.12      359.42     22.20 o
   2  21   6     1094.28     1134.10     35.26 o
   3  21   6      427.63      386.32     22.43 o
   4  21   6       25.33       36.15     11.84 o
   5  21   6      174.15      178.19     16.86 o
   6  21   6      328.97      313.53     23.93 o
   7  21   6      151.71      153.59     19.07 o
   8  21   6      843.28      946.22     37.13 o
   9  21   6      125.35      117.74     20.60 o
   0  22   6     1304.16     1404.38     66.08 o
   1  22   6       22.96       15.80     16.27 o
   2  22   6      386.50      376.34     24.71 o
   3  22   6      376.90      334.11     22.91 o
   4  22   6     1346.82     1346.62     54.98 o
   5  22   6       30.26       18.98     13.50 o
   6  22   6     1614.57     1794.59     50.46 o
   7  22   6      283.57      268.05     24.82 o
   8  22   6      132.17      164.04     19.31 o
   1  23   6        0.30        0.00     16.32 o
   2  23   6       52.34       53.20     19.28 o
   3  23   6       24.08       22.64     15.14 o
   4  23   6      157.80      127.89     17.96 o
   5  23   6      102.87      125.27     21.02 o
   6  23   6      145.29       70.93     28.33 o
   7  23   6      139.53      180.72     28.74 o
   0  24   6      597.04      603.87     43.51 o
   1  24   6      121.29      173.06     21.63 o
   2  24   6       99.59      113.31     22.60 o
   3  24   6      380.55      309.34     30.67 o
   4  24   6       15.96       31.68     17.34 o
   5  24   6       24.58        0.00     33.82 o
   6  24   6      569.81      668.54    103.47 o
   1  25   6       21.75       34.31     20.58 o
   2  25   6      778.20      773.52     74.39 o
   3  25   6      139.01        7.44     61.51 o
   1   1   7     1899.42     1791.62     15.13 o
   2   1   7     1275.59     1177.61     12.50 o
   3   1   7       47.87       37.40      3.44 o
   4   1   7      983.50     1366.53     10.99 o
   5   1   7     8587.53     8219.38     35.87 o
   6   1   7       56.00       40.22      4.18 o
   7   1   7      831.94      763.03     13.39 o
   8   1   7     3967.77     3875.42     31.98 o
   9   1   7     1858.00     1890.81     24.32 o
  10   1   7      371.77      303.11     11.68 o
  11   1   7      838.84      891.29     20.34 o
  12   1   7     1214.30     1255.16     26.46 o
  13   1   7        9.01        1.15     10.74 o
  14   1   7      963.20      963.16     32.73 o
  15   1   7     1257.91     1263.24     52.83 o
  16   1   7        6.24        0.00     16.95 o
  17   1   7      456.28      541.46     92.20 o
   0   2   7     8580.23     8767.52     48.26 o
   1   2   7     2512.46     2389.68     15.89 o
   2   2   7     2047.73     2544.55     18.46 o
   3   2   7     9040.94     8484.81     47.32 o
   4   2   7     3547.23     3369.02     20.65 o
   5   2   7     2402.89     2415.69     19.17 o
   6   2   7    12779.33    12711.31     58.21 o
   7   2   7     7057.01     7030.10     37.15 o
   8   2   7        4.35        2.85      4.28 o
   9   2   7     5076.83     4929.73     36.49 o
  10   2   7      281.84      305.95     10.70 o
  11   2   7     1524.88     1502.67     27.10 o
  12   2   7      358.11      353.46     15.93 o
  13   2   7     2989.98     2974.52     48.07 o
  14   2   7      172.21      167.81     16.39 o
  15   2   7       26.45       34.96     13.90 o
  16   2   7      251.37      218.01     23.34 o
  17   2   7      895.72      761.67    107.93 o
   1   3   7       15.10       30.94      2.41 o
   2   3   7       56.96       71.09      3.19 o
   3   3   7        3.10        9.26      2.26 o
   4   3   7     2828.25     3220.01     18.93 o
   5   3   7      604.40      583.39      8.09 o
   6   3   7     1127.45     1289.81     15.46 o
   7   3   7      458.25      451.73     10.22 o
   8   3   7       34.66       23.75      4.74 o
   9   3   7       56.79       49.90      5.34 o
  10   3   7      138.98      120.39      7.88 o
  11   3   7      615.00      682.60     19.94 o
  12   3   7       88.89       72.46     11.66 o
  13   3   7       19.10       27.05     10.82 o
  14   3   7      187.47      158.27     15.78 o
  15   3   7      172.63      148.02     23.66 o
  16   3   7       23.03        4.56     16.51 o
   0   4   7    10213.16    10838.76     63.81 o
   1   4   7    11221.52    11999.85     47.70 o
   2   4   7     6929.73     7258.27     29.20 o
   3   4   7    30303.24    31259.40    167.07 o
   4   4   7      343.06      187.00      4.73 o
   5   4   7      282.27      275.48      6.36 o
   6   4   7     4221.90     4195.36     29.69 o
   7   4   7     5482.95     5769.42     34.33 o
   8   4   7      187.34      168.78      7.79 o
   9   4   7     1544.48     1491.38     21.01 o
  10   4   7     1085.03     1050.16     21.10 o
  11   4   7     2129.27     2104.69     35.67 o
  12   4   7       60.28       55.43     10.97 o
  13   4   7      646.35      645.60     22.95 o
  14   4   7      280.80      285.64     17.18 o
  15   4   7      240.86      184.97     24.79 o
  16   4   7      315.80      295.26     25.85 o
   1   5   7    17450.55    18111.35    109.74 o
   2   5   7    16488.40    16552.82     51.25 o
   3   5   7     4758.34     5102.84     25.09 o
   4   5   7     6113.31     5843.45     26.83 o
   5   5   7    14115.97    13591.45     52.97 o
   6   5   7      625.35      600.17     10.66 o
   7   5   7     1764.58     1711.51     19.86 o
   8   5   7     3217.85     3224.08     29.81 o
   9   5   7     1520.23     1448.69     22.73 o
  10   5   7      626.02      610.86     17.77 o
  11   5   7     3740.11     3899.28     48.99 o
  12   5   7      451.52      399.14     18.10 o
  13   5   7        1.77        8.85     10.35 o
  14   5   7      393.64      380.73     21.25 o
  15   5   7      697.28      647.78     30.92 o
  16   5   7        7.72        6.23     16.87 o
   0   6   7      656.77      674.40     14.22 o
   1   6   7     2087.46     2318.28     16.14 o
   2   6   7        7.31        1.04      2.75 o
   3   6   7    13073.59    13991.74     67.73 o
   4   6   7      597.62      574.61     11.55 o
   5   6   7      460.62      524.29      9.99 o
   6   6   7       96.72       73.77      4.72 o
   7   6   7      486.69      514.94     11.74 o
   8   6   7      386.15      420.75     12.11 o
   9   6   7      691.20      753.60     18.01 o
  10   6   7      145.38       97.45      9.59 o
  11   6   7       21.47       19.71      9.19 o
  12   6   7       34.18       28.75     10.16 o
  13   6   7      134.87      117.60     18.01 o
  14   6   7        6.94        0.00     12.02 o
  15   6   7        1.92        0.00     14.52 o
  16   6   7       20.23       20.17     17.15 o
   1   7   7    14085.23    14441.73     51.45 o
   2   7   7     9235.15     9400.37     40.61 o
   3   7   7     3643.58     3721.01     27.62 o
   4   7   7     1671.41     1499.20     19.35 o
   5   7   7    11047.49    11064.09     49.67 o
   6   7   7      489.28      523.50     11.41 o
   7   7   7     1376.11     1407.76     19.51 o
   8   7   7     2718.08     2721.68     28.22 o
   9   7   7     1621.19     1607.45     25.38 o
  10   7   7       54.33       38.75      7.87 o
  11   7   7     1373.34     1332.09     29.09 o
  12   7   7      444.32      471.91     19.44 o
  13   7   7       40.26       24.64     11.15 o
  14   7   7      190.87      191.72     16.41 o
  15   7   7      544.32      588.47     27.50 o
  16   7   7       16.29        0.00     15.49 o
   0   8   7     7976.66     8191.47     52.07 o
   1   8   7     7269.21     7093.65     30.34 o
   2   8   7        7.01        8.81      2.45 o
   3   8   7     8482.19     7914.26     37.89 o
   4   8   7     1420.65     1347.61     17.73 o
   5   8   7      370.65      429.54     10.46 o
   6   8   7      267.38      282.00      9.23 o
   7   8   7     7071.69     6941.82     43.59 o
   8   8   7      714.39      659.21     15.33 o
   9   8   7       19.52        6.50      6.56 o
  10   8   7     5689.28     5762.02     52.73 o
  11   8   7     1708.69     1768.74     32.65 o
  12   8   7      491.33      500.47     19.23 o
  13   8   7     1187.78     1211.91     32.35 o
  14   8   7      253.15      252.67     19.06 o
  15   8   7        3.23       18.93     18.01 o
  16   8   7      670.06      845.37    124.75 o
   1   9   7      511.43      564.51      8.40 o
   2   9   7        5.36        4.78      2.53 o
   3   9   7       56.39       50.20      4.55 o
   4   9   7       11.60       10.12      3.80 o
   5   9   7      624.68      581.35     12.20 o
   6   9   7      954.80      956.56     15.98 o
   7   9   7       29.83       15.74      5.21 o
   8   9   7       16.23       10.73      6.33 o
   9   9   7      403.45      390.89     12.98 o
  10   9   7        0.72        0.96      7.62 o
  11   9   7      271.80      279.76     16.34 o
  12   9   7       77.83       51.95     10.55 o
  13   9   7      254.35      255.05     20.57 o
  14   9   7        8.47        0.00     14.37 o
  15   9   7        5.86        0.00     17.82 o
   0  10   7     2656.80     2687.06     27.27 o
   1  10   7     1335.59     1304.59     14.12 o
   2  10   7       40.12       21.99      3.41 o
   3  10   7     4505.13     4378.71     30.20 o
   4  10   7     4507.74     4402.60     30.59 o
   5  10   7     5534.75     5546.21     36.38 o
   6  10   7     1087.84     1056.96     16.73 o
   7  10   7     1764.78     1693.46     23.46 o
   8  10   7      851.99      798.61     18.35 o
   9  10   7     2801.38     2823.82     35.01 o
  10  10   7     1981.03     2032.70     38.59 o
  11  10   7       17.19       22.27     11.08 o
  12  10   7       11.54        0.00     12.86 o
  13  10   7      814.88      815.10     33.09 o
  14  10   7       69.62       39.53     15.12 o
  15  10   7       86.93       93.98     18.96 o
   1  11   7     5107.09     5261.50     32.50 o
   2  11   7     4256.48     4276.06     35.92 o
   3  11   7     1830.13     1970.21     23.47 o
   4  11   7     3587.64     3660.23     30.22 o
   5  11   7     2936.35     2939.24     28.82 o
   6  11   7       85.80      120.23      7.22 o
   7  11   7      213.22      223.58     10.48 o
   8  11   7      472.70      475.88     14.98 o
   9  11   7     1645.70     1595.74     29.42 o
  10  11   7        4.69        3.43     10.03 o
  11  11   7     2058.89     2103.18     47.48 o
  12  11   7      808.36      792.49     29.97 o
  13  11   7      158.56      119.36     18.66 o
  14  11   7      190.59      200.60     21.12 o
  15  11   7     1112.64     1166.80     51.16 o
   0  12   7     2402.02     2312.02     32.44 o
   1  12   7     1109.88     1091.83     16.77 o
   2  12   7      496.02      516.23     13.15 o
   3  12   7     3530.50     3652.23     31.57 o
   4  12   7      249.47      221.77      9.58 o
   5  12   7       21.21       29.61      5.64 o
   6  12   7      543.60      484.10     13.53 o
   7  12   7      643.17      707.38     18.41 o
   8  12   7      583.38      557.65     17.76 o
   9  12   7      619.96      616.61     19.62 o
  10  12   7      149.39      133.13     18.23 o
  11  12   7        6.61        7.03     12.50 o
  12  12   7      381.03      365.79     21.78 o
  13  12   7      168.36      204.96     18.40 o
  14  12   7      179.24      198.63     29.03 o
   1  13   7      967.48      934.37     18.36 o
   2  13   7      415.30      400.46     12.28 o
   3  13   7     2188.09     2202.16     26.35 o
   4  13   7      294.06      358.71     12.09 o
   5  13   7      653.57      631.44     14.22 o
   6  13   7      269.70      280.82     11.48 o
   7  13   7      236.28      213.19     12.17 o
   8  13   7       87.98       84.24      9.93 o
   9  13   7      163.88      141.68     12.62 o
  10  13   7        5.34        0.00     11.69 o
  11  13   7     1404.67     1324.17     37.39 o
  12  13   7      770.71      742.45     29.91 o
  13  13   7        5.66       10.31     14.08 o
  14  13   7       58.87       47.45     16.23 o
   0  14   7      417.75      429.18     22.23 o
   1  14   7       12.82       21.70      6.12 o
   2  14   7       19.25       25.90      6.33 o
   3  14   7     1193.17     1298.72     21.23 o
   4  14   7     3098.39     3293.86     34.45 o
   5  14   7      150.08      150.24      8.99 o
   6  14   7     1366.16     1361.99     24.98 o
   7  14   7      748.56      732.25     22.33 o
   8  14   7      140.02      153.75     12.07 o
   9  14   7      946.63     1004.02     27.92 o
  10  14   7      629.55      649.34     25.31 o
  11  14   7      196.65      222.96     18.47 o
  12  14   7      386.87      380.26     22.75 o
  13  14   7      801.90      827.93     33.10 o
  14  14   7      268.46      227.97     66.43 o
   1  15   7     1668.19     1628.97     28.46 o
   2  15   7       14.56       20.03      7.31 o
   3  15   7      467.31      436.71     13.55 o
   4  15   7      146.76      153.56      9.95 o
   5  15   7     3113.57     3141.31     35.83 o
   6  15   7      184.19      175.51     11.25 o
   7  15   7      105.66       97.40     10.97 o
   8  15   7      365.53      341.87     17.57 o
   9  15   7      613.43      609.92     25.99 o
  10  15   7        6.23       23.35     13.74 o
  11  15   7       79.06       86.63     18.26 o
  12  15   7      187.16      209.87     21.30 o
  13  15   7        0.04       10.39     16.48 o
   0  16   7     1895.25     1955.84     47.64 o
   1  16   7      909.14      880.83     22.76 o
   2  16   7       59.20       70.67      8.24 o
   3  16   7     2419.25     2474.24     32.81 o
   4  16   7       75.63       69.26      8.56 o
   5  16   7      463.41      398.42     15.48 o
   6  16   7      534.61      535.57     17.95 o
   7  16   7      313.91      305.91     16.35 o
   8  16   7        9.29        5.63     10.88 o
   9  16   7       63.45       69.15     13.55 o
  10  16   7       63.18       68.45     15.69 o
  11  16   7       39.70       22.10     14.94 o
  12  16   7        4.99       27.23     18.48 o
  13  16   7       29.16        0.00     65.69 o
   1  17   7      853.56      876.78     23.74 o
   2  17   7     1504.02     1593.85     29.26 o
   3  17   7        6.89        5.75      8.71 o
   4  17   7      636.03      619.95     20.05 o
   5  17   7     3000.26     3036.52     41.76 o
   6  17   7      920.42      856.42     23.61 o
   7  17   7      284.47      268.87     16.22 o
   8  17   7     1263.75     1286.33     33.18 o
   9  17   7     1211.10     1214.97     34.98 o
  10  17   7       84.53       85.89     15.12 o
  11  17   7      490.70      473.09     29.01 o
  12  17   7      178.25      173.67     20.54 o
   0  18   7      204.10      203.60     20.95 o
   1  18   7     1049.27     1058.03     34.66 o
   2  18   7     1278.26     1298.97     28.67 o
   3  18   7      913.20      912.28     25.77 o
   4  18   7      521.47      518.23     20.44 o
   5  18   7       70.71       70.17     11.01 o
   6  18   7      543.32      530.39     21.23 o
   7  18   7      157.06      135.29     13.79 o
   8  18   7      170.28      196.14     16.60 o
   9  18   7      125.76      119.14     19.94 o
  10  18   7       52.74       65.66     15.04 o
  11  18   7      235.45      240.38     27.48 o
  12  18   7       28.45       52.33     52.84 o
   1  19   7      505.90      536.10     21.05 o
   2  19   7      484.98      506.94     20.33 o
   3  19   7       67.52       41.89     10.73 o
   4  19   7      259.34      221.52     15.34 o
   5  19   7      634.38      631.78     23.30 o
   6  19   7       94.39       99.17     13.36 o
   7  19   7      683.83      714.40     27.95 o
   8  19   7      438.62      478.10     25.41 o
   9  19   7        3.91       11.83     13.19 o
  10  19   7       39.14       45.79     14.80 o
  11  19   7      450.34      524.87     52.70 o
   0  20   7      139.11      114.05     19.52 o
   1  20   7      757.37      750.09     29.19 o
   2  20   7     1355.08     1410.71     36.64 o
   3  20   7      510.11      528.04     22.57 o
   4  20   7      824.14      804.28     27.31 o
   5  20   7       65.61       78.34     12.63 o
   6  20   7      315.54      283.39     18.76 o
   7  20   7     1038.66     1072.47     36.17 o
   8  20   7      115.66       90.25     16.34 o
   9  20   7      172.35      228.17     23.56 o
  10  20   7      675.18      652.24     31.47 o
   1  21   7      336.48      349.36     23.45 o
   2  21   7      104.44      100.56     16.96 o
   3  21   7       40.40       25.08     12.78 o
   4  21   7        2.40        2.61     13.03 o
   5  21   7      746.64      773.48     29.80 o
   6  21   7      509.18      491.00     26.34 o
   7  21   7      414.26      423.17     25.31 o
   8  21   7      199.82      172.15     18.67 o
   9  21   7      232.76      242.85     22.56 o
   0  22   7       22.77       46.72     27.90 o
   1  22   7       62.29       42.63     22.67 o
   2  22   7      538.83      541.39     29.97 o
   3  22   7      451.63      460.27     26.64 o
   4  22   7      180.34      175.56     18.99 o
   5  22   7       25.33       21.75     13.46 o
   6  22   7       93.77       65.21     15.50 o
   7  22   7      102.85       92.32     17.03 o
   8  22   7        6.32       36.14     25.28 o
   1  23   7       86.92       79.82     16.71 o
   2  23   7      261.88      249.20     24.81 o
   3  23   7      215.24      236.93     21.08 o
   4  23   7      444.59      507.59     34.46 o
   5  23   7      293.27      264.63     25.36 o
   6  23   7       81.98       97.47     19.21 o
   7  23   7       27.91       82.36     31.36 o
   0  24   7      191.25      127.42     25.45 o
   1  24   7        2.18        3.28     18.01 o
   2  24   7       34.93       31.84     19.66 o
   3  24   7       50.93       50.08     18.25 o
   4  24   7       29.92        7.20     16.80 o
   5  24   7        7.42        0.00     39.02 o
   1  25   7      114.40      128.22     33.46 o
   2  25   7        2.81        8.34     52.08 o
   3  25   7       15.38        0.00     59.10 o
   0   0   8     1421.99     1196.66     27.83 o
   1   0   8      138.63       95.80      6.98 o
   2   0   8     2466.76     2565.25     26.38 o
   3   0   8     4652.23     4371.90     40.93 o
   4   0   8    15276.93    15942.73    114.93 o
   5   0   8     1254.54     1438.94     20.43 o
   6   0   8     3953.68     3764.47     39.91 o
   7   0   8     2387.54     2387.09     33.79 o
   8   0   8      654.67      560.57     17.15 o
   9   0   8     1947.36     1839.00     35.59 o
  10   0   8     5716.46     5918.80     62.58 o
  11   0   8     1297.92     1237.16     33.47 o
  12   0   8      502.20      465.48     25.35 o
  13   0   8     5892.09     6027.29     88.43 o
  14   0   8      959.54     1036.62     48.22 o
  15   0   8      240.26      196.66     31.51 o
  16   0   8     2888.08     3053.34     98.39 o
  17   0   8       23.27      163.41     67.64 o
   1   1   8     1376.99     1306.00     13.71 o
   2   1   8       14.99       16.62      2.79 o
   3   1   8      501.92      533.75      7.66 o
   4   1   8     5429.82     5793.78     28.85 o
   5   1   8     5039.43     4983.18     28.97 o
   6   1   8      346.44      310.23      8.10 o
   7   1   8     2421.56     2586.44     24.71 o
   8   1   8      577.39      596.85     13.59 o
   9   1   8      410.42      401.46     12.83 o
  10   1   8      210.62      217.98     10.13 o
  11   1   8     4074.26     4001.78     43.10 o
  12   1   8       31.75       28.81      8.69 o
  13   1   8       91.60      102.41     13.04 o
  14   1   8       68.99       62.37     14.06 o
  15   1   8      154.61      119.63     18.46 o
  16   1   8       92.08      114.20     18.26 o
   0   2   8     2179.73     2208.58     19.89 o
   1   2   8     1272.52     1259.03     11.74 o
   2   2   8       45.59       43.32      3.28 o
   3   2   8       39.47       15.71      2.47 o
   4   2   8     2360.84     2361.62     16.78 o
   5   2   8        1.04       10.63      4.27 o
   6   2   8     1216.43     1484.22     16.85 o
   7   2   8     2156.40     2081.33     23.80 o
   8   2   8       30.00       30.19      5.01 o
   9   2   8       26.07       21.83      6.24 o
  10   2   8     1238.88     1307.32     22.17 o
  11   2   8        1.19        1.59      7.54 o
  12   2   8      200.73      173.89     12.90 o
  13   2   8      799.04      840.78     26.96 o
  14   2   8       11.44        0.00     13.07 o
  15   2   8      534.24      515.50     28.43 o
  16   2   8       14.99       31.89     18.90 o
   1   3   8    16722.12    17506.13     90.18 o
   2   3   8    14105.46    13587.54     73.53 o
   3   3   8      886.46      847.44     11.05 o
   4   3   8     1724.48     1510.18     14.36 o
   5   3   8    12891.10    12899.39     40.05 o
   6   3   8     2589.11     2462.03     21.30 o
   7   3   8      884.49      872.93     14.00 o
   8   3   8     4870.85     5023.82     34.58 o
   9   3   8      560.49      615.64     13.91 o
  10   3   8      860.68      785.43     17.03 o
  11   3   8      907.83      892.38     22.75 o
  12   3   8     3499.51     3590.54     50.53 o
  13   3   8      124.77      111.07     13.48 o
  14   3   8      598.62      582.04     24.38 o
  15   3   8     1053.80     1016.57     34.01 o
  16   3   8       71.34       78.52     22.71 o
   0   4   8    15540.01    17089.00     62.55 o
   1   4   8      380.07      616.79      8.41 o
   2   4   8     1115.88     1157.53     11.82 o
   3   4   8    10597.33    11564.02     41.51 o
   4   4   8     3350.04     3292.42     18.46 o
   5   4   8      743.45      676.77     10.03 o
   6   4   8     3418.83     3299.66     24.49 o
   7   4   8      208.29      255.31      7.90 o
   8   4   8      701.08      548.49     12.31 o
   9   4   8      266.84      254.70      9.92 o
  10   4   8      421.34      445.50     13.85 o
  11   4   8      563.39      545.05     18.90 o
  12   4   8      141.13      131.52     13.01 o
  13   4   8       49.87       32.85     11.19 o
  14   4   8      347.08      300.70     18.03 o
  15   4   8      141.70      175.60     18.31 o
  16   4   8       14.08       23.06     22.14 o
   1   5   8     4119.92     4229.23     20.89 o
   2   5   8     1064.29      963.64     11.74 o
   3   5   8     3798.26     3800.33     21.73 o
   4   5   8     7061.82     7448.21     35.72 o
   5   5   8     1427.30     1414.24     15.27 o
   6   5   8      528.28      491.51      9.73 o
   7   5   8        1.78        2.17      4.01 o
   8   5   8        8.58        8.75      4.88 o
   9   5   8      227.79      271.65     10.56 o
  10   5   8       55.73       37.73      7.67 o
  11   5   8        7.68        9.59      8.41 o
  12   5   8      122.61       96.54     12.49 o
  13   5   8        7.40        0.47     10.11 o
  14   5   8        1.82        0.00     11.61 o
  15   5   8      142.98      141.57     18.44 o
  16   5   8      406.56      425.43     28.32 o
   0   6   8    23583.34    23453.31    100.95 o
   1   6   8     3174.74     2906.94     22.53 o
   2   6   8     6848.74     6921.08     32.95 o
   3   6   8    17861.97    17568.16     57.89 o
   4   6   8    10714.29    10448.00     47.61 o
   5   6   8       34.09       21.43      3.14 o
   6   6   8     7929.61     8446.33     40.82 o
   7   6   8     7225.79     7362.05     43.89 o
   8   6   8     1457.15     1391.83     20.13 o
   9   6   8     4091.56     4035.74     39.10 o
  10   6   8     2238.19     2220.89     30.68 o
  11   6   8      470.80      446.28     17.62 o
  12   6   8     2430.19     2443.89     42.12 o
  13   6   8      783.31      818.69     27.32 o
  14   6   8      328.59      286.73     19.76 o
  15   6   8       99.28      112.02     15.96 o
  16   6   8      935.45     1056.68     39.55 o
   1   7   8     4416.60     4297.42     23.62 o
   2   7   8      891.33      801.06     12.41 o
   3   7   8     2919.53     3163.25     25.25 o
   4   7   8     4417.66     4637.40     36.46 o
   5   7   8     5546.23     5831.50     37.05 o
   6   7   8     1410.71     1458.24     18.81 o
   7   7   8      155.00      123.05      7.38 o
   8   7   8     1605.09     1603.48     22.26 o
   9   7   8     2530.42     2489.67     30.01 o
  10   7   8      169.19      160.67     10.20 o
  11   7   8     1160.23     1174.87     26.45 o
  12   7   8        8.47        3.39      9.61 o
  13   7   8       40.57       36.35     11.38 o
  14   7   8      180.69      163.45     15.71 o
  15   7   8      393.24      383.95     24.77 o
  16   7   8       27.12       34.75     19.94 o
   0   8   8     8202.93     7830.06     51.90 o
   1   8   8        9.32        4.73      2.13 o
   2   8   8        1.90        0.00      2.40 o
   3   8   8     4732.32     4926.74     33.04 o
   4   8   8      484.87      513.68     11.50 o
   5   8   8      526.18      572.41     12.91 o
   6   8   8      966.96      896.74     15.40 o
   7   8   8       50.53       18.31      5.40 o
   8   8   8      307.43      290.41     10.58 o
   9   8   8       26.72       17.27      6.51 o
  10   8   8       36.06       41.89      8.28 o
  11   8   8       47.15       34.28      8.60 o
  12   8   8      803.08      801.55     29.88 o
  13   8   8      271.00      285.17     17.98 o
  14   8   8      163.99      135.27     16.96 o
  15   8   8       21.41       46.93     18.18 o
  16   8   8        1.82        2.69     31.99 o
   1   9   8     1834.07     1753.58     14.31 o
   2   9   8     5530.96     5188.37     31.40 o
   3   9   8      969.90      913.69     16.53 o
   4   9   8     1654.84     1565.49     19.69 o
   5   9   8     8292.48     7920.08     45.22 o
   6   9   8     1080.81     1143.01     17.97 o
   7   9   8      112.22       97.59      6.81 o
   8   9   8     8218.47     8489.43     53.82 o
   9   9   8      410.17      429.02     13.72 o
  10   9   8        4.60       11.88      7.36 o
  11   9   8     1342.35     1406.25     30.87 o
  12   9   8     1788.29     1804.15     40.91 o
  13   9   8       19.60       15.68     17.01 o
  14   9   8     1097.66     1095.14     40.67 o
  15   9   8      799.31      836.84     37.26 o
   0  10   8     5250.19     5016.35     44.79 o
   1  10   8      752.20      760.95     11.68 o
   2  10   8      159.26      163.85      6.75 o
   3  10   8     6864.19     7007.79     40.65 o
   4  10   8      319.19      242.20      8.62 o
   5  10   8      229.20      275.12      9.06 o
   6  10   8      293.81      315.32     10.17 o
   7  10   8     1228.96     1239.80     21.11 o
   8  10   8       73.83       56.80      7.55 o
   9  10   8      653.61      667.03     17.46 o
  10  10   8     1327.97     1349.35     28.39 o
  11  10   8      101.74       73.16     11.30 o
  12  10   8       26.59        1.60     12.36 o
  13  10   8        8.13       16.04     16.25 o
  14  10   8      127.12      149.44     19.01 o
  15  10   8        1.44       16.33     16.40 o
   1  11   8      496.80      474.99     11.12 o
   2  11   8       17.07       17.81      4.71 o
   3  11   8        3.65        7.74      5.22 o
   4  11   8     2049.82     2171.10     24.67 o
   5  11   8       29.88       46.62      5.58 o
   6  11   8      889.84      790.02     15.71 o
   7  11   8       98.23      129.82      8.36 o
   8  11   8      947.40      949.20     20.46 o
   9  11   8       42.61       46.53      7.81 o
  10  11   8       23.11       18.36      9.37 o
  11  11   8      465.13      472.23     21.70 o
  12  11   8       30.82       12.44     12.63 o
  13  11   8      399.25      397.33     25.52 o
  14  11   8       40.89       39.04     17.20 o
  15  11   8       64.28       52.34     23.60 o
   0  12   8      492.64      440.46     16.25 o
   1  12   8     1802.74     1797.30     23.00 o
   2  12   8     1322.10     1296.46     20.24 o
   3  12   8     1555.33     1524.09     20.90 o
   4  12   8     1106.08     1135.38     19.17 o
   5  12   8      673.24      641.22     14.41 o
   6  12   8     1830.40     1914.43     25.96 o
   7  12   8     1963.69     1982.08     29.35 o
   8  12   8      119.34       98.07      9.58 o
   9  12   8       21.56       23.66      8.30 o
  10  12   8      653.93      588.57     23.10 o
  11  12   8      780.19      796.40     27.42 o
  12  12   8      398.17      389.65     23.04 o
  13  12   8      678.95      700.88     30.34 o
  14  12   8      904.24      980.86     46.70 o
   1  13   8      146.80      157.03      8.99 o
   2  13   8     1321.20     1358.74     21.52 o
   3  13   8      156.26      158.31      8.69 o
   4  13   8     1367.12     1402.86     23.03 o
   5  13   8      334.23      323.36     12.46 o
   6  13   8      268.06      277.62     11.41 o
   7  13   8      990.87     1048.35     22.88 o
   8  13   8      751.14      727.06     20.26 o
   9  13   8      834.54      817.20     23.10 o
  10  13   8       69.68       58.89     13.25 o
  11  13   8      796.69      782.50     27.97 o
  12  13   8      291.94      288.58     20.54 o
  13  13   8       21.31        0.00     13.42 o
  14  13   8      398.38      492.60     29.02 o
   0  14   8     2050.87     2081.53     50.33 o
   1  14   8      176.83      183.39     10.55 o
   2  14   8       17.19       24.48      6.33 o
   3  14   8      197.74      208.05      9.86 o
   4  14   8      984.99      963.85     19.46 o
   5  14   8      899.90      859.80     18.96 o
   6  14   8        0.60       11.56      7.45 o
   7  14   8      444.32      460.00     17.10 o
   8  14   8       86.43       83.06     11.71 o
   9  14   8        4.36       15.27      9.78 o
  10  14   8      106.29       79.24     12.79 o
  11  14   8        0.52       10.45     11.71 o
  12  14   8        0.64        0.00     12.67 o
  13  14   8       11.58       14.56     14.59 o
  14  14   8      188.57      300.73     51.77 o
   1  15   8     2574.01     2545.51     36.77 o
   2  15   8     4410.02     4442.97     45.95 o
   3  15   8        8.73        6.97      6.51 o
   4  15   8      390.81      417.78     13.77 o
   5  15   8     1035.13     1030.22     21.24 o
   6  15   8     1061.62     1080.70     23.50 o
   7  15   8      571.14      547.55     20.09 o
   8  15   8     2012.99     2026.64     38.82 o
   9  15   8      379.62      404.22     20.32 o
  10  15   8       31.82       31.08     13.84 o
  11  15   8      566.12      632.96     29.73 o
  12  15   8      868.65      913.86     38.47 o
  13  15   8      134.54      191.16     21.72 o
   0  16   8     3157.46     3179.57     72.66 o
   1  16   8     2594.81     2563.71     41.54 o
   2  16   8       22.39       11.78      7.33 o
   3  16   8     1196.97     1257.59     25.09 o
   4  16   8      970.14      988.28     21.90 o
   5  16   8       18.91       28.65      8.39 o
   6  16   8     1915.45     1890.86     32.03 o
   7  16   8     1256.55     1291.84     30.43 o
   8  16   8      243.44      247.30     15.78 o
   9  16   8      565.96      571.53     24.94 o
  10  16   8     1609.25     1649.18     44.95 o
  11  16   8        7.02       25.62     19.05 o
  12  16   8       27.65       25.52     16.29 o
  13  16   8      943.41      922.27    113.21 o
   1  17   8       52.62       33.22     10.08 o
   2  17   8      138.25      136.15     11.38 o
   3  17   8      258.05      235.33     13.05 o
   4  17   8      265.00      249.44     13.27 o
   5  17   8        0.33        4.80      9.05 o
   6  17   8      249.86      258.34     14.57 o
   7  17   8      370.72      382.66     18.09 o
   8  17   8       71.42       91.15     12.95 o
   9  17   8        0.71        7.31     11.97 o
  10  17   8      185.33      157.66     16.81 o
  11  17   8        4.21       18.18     18.86 o
  12  17   8       11.25       13.61     18.01 o
   0  18   8     3350.52     3456.85     91.44 o
   1  18   8      569.81      568.37     22.46 o
   2  18   8       37.60       55.29      9.60 o
   3  18   8      298.72      306.37     16.48 o
   4  18   8     1564.77     1529.76     33.12 o
   5  18   8        1.20        3.44      9.81 o
   6  18   8     1512.05     1543.77     34.81 o
   7  18   8      476.74      461.56     20.80 o
   8  18   8      424.49      387.40     20.24 o
   9  18   8      774.51      748.55     29.15 o
  10  18   8      717.52      706.02     30.35 o
  11  18   8        2.56       15.54     18.72 o
   1  19   8     1788.43     1747.07     36.88 o
   2  19   8     3946.52     3985.79     55.61 o
   3  19   8       10.40        0.00     10.12 o
   4  19   8      581.35      533.12     22.50 o
   5  19   8       54.18       51.79     10.68 o
   6  19   8      458.18      491.31     22.73 o
   7  19   8      133.23       98.00     15.60 o
   8  19   8      813.78      902.47     33.10 o
   9  19   8      333.24      353.19     24.09 o
  10  19   8        3.24       29.65     15.59 o
  11  19   8       30.35       51.99     29.98 o
   0  20   8      274.88      304.54     29.37 o
   1  20   8       15.62       29.12     11.33 o
   2  20   8      127.70      114.05     14.29 o
   3  20   8       32.08       27.18     13.08 o
   4  20   8        0.70        0.00     11.50 o
   5  20   8      270.58      252.16     17.20 o
   6  20   8        6.50       13.58     12.63 o
   7  20   8        1.34        0.54     16.87 o
   8  20   8      229.62      238.67     20.87 o
   9  20   8       11.30        0.00     15.27 o
  10  20   8      355.10      311.56     43.38 o
   1  21   8      219.28      241.46     33.02 o
   2  21   8     1685.29     1728.45     41.62 o
   3  21   8       96.78       74.88     14.25 o
   4  21   8       62.60       44.74     12.27 o
   5  21   8      550.41      595.91     24.71 o
   6  21   8        3.08        0.00     14.18 o
   7  21   8      505.73      514.75     29.98 o
   8  21   8      346.47      401.00     26.51 o
   9  21   8      419.98      458.44     40.82 o
   0  22   8     2066.20     2063.61     79.93 o
   1  22   8      310.89      334.40     22.80 o
   2  22   8        3.23        0.00     15.46 o
   3  22   8      169.18      160.43     18.33 o
   4  22   8      372.59      359.23     21.56 o
   5  22   8        8.06        0.00     13.99 o
   6  22   8      800.58      813.10     40.72 o
   7  22   8      248.55      248.15     28.28 o
   8  22   8      165.87      181.55     27.41 o
   1  23   8        7.56        0.00     15.15 o
   2  23   8       16.11        4.84     16.25 o
   3  23   8       14.94       19.73     14.86 o
   4  23   8        8.49        0.00     14.38 o
   5  23   8        3.05        8.36     17.31 o
   6  23   8        2.23       50.11     19.14 o
   7  23   8      106.73       83.08     35.43 o
   0  24   8      239.46      249.68     30.43 o
   1  24   8      343.98      333.65     27.16 o
   2  24   8       30.95       34.90     18.02 o
   3  24   8      251.27      269.12     36.76 o
   4  24   8        6.02       22.56     23.84 o
   5  24   8       18.57        0.00     51.17 o
   1  25   8       35.32        0.00     47.46 o
   2  25   8      329.93      349.06     82.58 o
   1   1   9     3808.21     3802.34     29.63 o
   2   1   9     3460.08     3127.83     23.65 o
   3   1   9       96.57      124.68      4.74 o
   4   1   9     3724.47     3605.41     19.52 o
   5   1   9     3838.63     3547.31     22.13 o
   6   1   9      428.19      356.56      8.96 o
   7   1   9        6.91       17.91      3.84 o
   8   1   9     4412.49     4351.19     36.92 o
   9   1   9     4022.96     3790.26     36.39 o
  10   1   9        7.97        0.00      5.98 o
  11   1   9     1534.37     1566.63     27.70 o
  12   1   9     1965.39     1969.27     36.24 o
  13   1   9        8.42       29.21     12.10 o
  14   1   9      588.81      583.69     28.80 o
  15   1   9      739.66      742.44     37.32 o
  16   1   9       65.02       63.01     17.57 o
   0   2   9     7363.26     7212.13     47.31 o
   1   2   9     5768.46     6113.71     40.72 o
   2   2   9     1071.38      894.27     11.82 o
   3   2   9     6401.62     5994.71     30.23 o
   4   2   9     3636.75     3366.76     21.68 o
   5   2   9      126.87      139.18      5.45 o
   6   2   9     3070.16     2923.52     27.30 o
   7   2   9     3751.32     3641.94     30.33 o
   8   2   9        3.52        5.43      4.80 o
   9   2   9     2151.16     2131.01     25.47 o
  10   2   9     1131.00     1259.62     22.15 o
  11   2   9      575.38      591.00     18.43 o
  12   2   9      730.21      718.33     22.72 o
  13   2   9      756.93      820.64     28.34 o
  14   2   9       26.38       18.62     12.38 o
  15   2   9       66.61       80.88     15.45 o
  16   2   9      598.74      541.29     31.80 o
   1   3   9    17562.68    19815.61     78.03 o
   2   3   9     1060.90     1263.21     12.66 o
   3   3   9      589.60      679.92     10.52 o
   4   3   9      114.66      105.21      5.04 o
   5   3   9       75.28       48.85      3.46 o
   6   3   9      190.57      186.72      6.22 o
   7   3   9     2374.15     2461.49     23.54 o
   8   3   9       13.56       11.29      4.55 o
   9   3   9      114.22      118.25      7.34 o
  10   3   9       32.31       27.37      6.82 o
  11   3   9      285.76      312.15     15.57 o
  12   3   9      688.15      670.99     23.34 o
  13   3   9      115.22      106.00     12.73 o
  14   3   9      235.65      215.96     17.44 o
  15   3   9        0.40        0.00     14.57 o
  16   3   9        1.13        0.00     15.98 o
   0   4   9    20946.39    22041.59    104.35 o
   1   4   9    12792.61    13557.81     43.40 o
   2   4   9     1901.00     1870.94     15.69 o
   3   4   9     5305.87     5089.46     26.46 o
   4   4   9     1734.20     1500.48     13.95 o
   5   4   9      667.32      737.83     10.21 o
   6   4   9     4736.69     4826.46     30.15 o
   7   4   9     3417.14     3728.68     29.98 o
   8   4   9      624.83      545.29     12.35 o
   9   4   9     1591.20     1621.70     23.54 o
  10   4   9     1500.00     1530.38     24.35 o
  11   4   9      379.17      392.76     17.14 o
  12   4   9      144.66      101.68     11.27 o
  13   4   9      104.81       83.98     12.69 o
  14   4   9      311.38      295.96     19.22 o
  15   4   9       23.03       34.73     14.76 o
  16   4   9     1104.40     1189.62     48.59 o
   1   5   9    13297.16    12959.63     38.07 o
   2   5   9    18854.20    18898.48     50.70 o
   3   5   9     1771.16     1789.18     18.55 o
   4   5   9     4676.18     4572.52     26.03 o
   5   5   9     4555.95     4366.92     25.55 o
   6   5   9     2871.28     2977.96     24.91 o
   7   5   9     1765.21     1614.40     21.23 o
   8   5   9     6325.96     6523.67     45.37 o
   9   5   9     2914.46     2796.54     30.76 o
  10   5   9       89.14       86.21      8.28 o
  11   5   9      966.10     1001.75     25.92 o
  12   5   9      429.17      464.03     19.38 o
  13   5   9        0.50        0.00     11.41 o
  14   5   9      257.73      253.56     17.13 o
  15   5   9      794.23      816.49     34.66 o
  16   5   9        1.45        0.00     15.69 o
   0   6   9     1971.86     1969.69     21.70 o
   1   6   9      673.99      676.25      8.95 o
   2   6   9       84.04       53.92      3.63 o
   3   6   9      230.00      222.30      6.21 o
   4   6   9       74.25       56.81      3.75 o
   5   6   9        4.55        0.00      3.64 o
   6   6   9       52.85       44.37      5.51 o
   7   6   9     2503.94     2399.13     27.22 o
   8   6   9      562.96      575.98     13.96 o
   9   6   9      236.18      181.62      9.97 o
  10   6   9        2.90        1.79      7.26 o
  11   6   9      137.70      163.38     11.92 o
  12   6   9       50.99       31.79     10.72 o
  13   6   9     1114.82     1168.90     32.64 o
  14   6   9        4.58        0.00     12.29 o
  15   6   9       25.06       29.83     12.77 o
  16   6   9       43.36       46.59     18.01 o
   1   7   9    13116.20    13452.99     56.83 o
   2   7   9     1721.67     1463.74     15.40 o
   3   7   9      753.72      737.11     12.43 o
   4   7   9      944.61      864.83     14.21 o
   5   7   9     8309.85     8697.73     47.47 o
   6   7   9      968.24      835.34     14.76 o
   7   7   9     3453.48     3199.46     29.75 o
   8   7   9     3733.61     3839.65     33.77 o
   9   7   9      613.42      589.29     15.16 o
  10   7   9      108.48       89.99      8.95 o
  11   7   9     1306.85     1289.56     26.14 o
  12   7   9      515.03      542.02     20.42 o
  13   7   9        3.59        0.00     11.61 o
  14   7   9      105.77       86.92     13.89 o
  15   7   9      282.65      328.15     22.59 o
  16   7   9        1.75       64.48     35.36 o
   0   8   9     6082.54     6078.66     43.17 o
   1   8   9     3394.43     3366.46     46.75 o
   2   8   9      512.19      431.83      9.73 o
   3   8   9     3953.02     3610.52     32.01 o
   4   8   9     3630.98     3546.52     30.33 o
   5   8   9        1.76        7.52      4.96 o
   6   8   9      423.24      447.30     12.30 o
   7   8   9     5774.66     5749.35     41.51 o
   8   8   9       31.64       25.93      6.17 o
   9   8   9      940.74      998.78     21.02 o
  10   8   9     3020.97     3028.36     36.97 o
  11   8   9       25.59       14.45      8.50 o
  12   8   9      314.15      271.23     16.28 o
  13   8   9     1791.82     1758.31     40.70 o
  14   8   9     1260.66     1260.77     38.56 o
  15   8   9        5.39       20.64     16.37 o
   1   9   9      838.27      871.36     10.98 o
   2   9   9     1143.36     1042.73     14.15 o
   3   9   9      610.35      595.51     12.31 o
   4   9   9      274.61      255.76      9.02 o
   5   9   9     1632.24     1566.84     21.23 o
   6   9   9     2239.18     2254.40     25.42 o
   7   9   9      305.07      298.48     11.05 o
   8   9   9       19.18       16.05      6.22 o
   9   9   9       11.03        0.00      6.13 o
  10   9   9       11.68       17.20      7.56 o
  11   9   9        2.04        1.78      8.82 o
  12   9   9       20.75        0.00     12.62 o
  13   9   9       35.40       40.11     14.19 o
  14   9   9        0.86       18.92     24.83 o
  15   9   9      139.89      118.79     19.46 o
   0  10   9     9722.86    10154.32     59.97 o
   1  10   9     1003.45     1010.26     14.10 o
   2  10   9      177.03      160.96      6.89 o
   3  10   9     1817.13     1812.27     21.28 o
   4  10   9     4079.66     3966.30     33.73 o
   5  10   9       23.92       24.03      5.04 o
   6  10   9     1347.33     1433.48     21.03 o
   7  10   9     2756.42     2666.55     29.59 o
   8  10   9      466.67      440.60     14.20 o
   9  10   9     1598.42     1659.02     27.05 o
  10  10   9     1428.88     1435.83     29.44 o
  11  10   9        9.50        0.00     10.64 o
  12  10   9      771.93      792.71     27.94 o
  13  10   9     1007.02      933.21     35.21 o
  14  10   9      241.76      262.04     23.31 o
  15  10   9       39.48       32.53     16.09 o
   1  11   9      540.74      532.32     12.87 o
   2  11   9     2165.07     2102.02     24.67 o
   3  11   9      754.98      757.11     15.31 o
   4  11   9     4852.14     5149.09     39.75 o
   5  11   9      971.37     1002.45     16.99 o
   6  11   9       98.91       55.40      6.25 o
   7  11   9        9.80        3.09      6.34 o
   8  11   9     2177.79     2191.03     30.67 o
   9  11   9      739.33      746.65     19.28 o
  10  11   9      500.56      503.33     18.59 o
  11  11   9      629.69      647.58     23.76 o
  12  11   9      789.98      753.77     29.67 o
  13  11   9      518.36      519.31     34.86 o
  14  11   9      657.37      718.29     35.46 o
  15  11   9      774.79      921.26     81.26 o
   0  12   9      663.88      756.79     21.44 o
   1  12   9        1.14        0.00      5.22 o
   2  12   9       89.87      118.64      7.96 o
   3  12   9     1752.34     1749.48     24.88 o
   4  12   9        7.06        1.52      5.70 o
   5  12   9       18.25        8.70      5.87 o
   6  12   9     1053.57      999.09     18.49 o
   7  12   9       77.53       90.14      8.39 o
   8  12   9       11.39       15.31      7.47 o
   9  12   9      179.67      184.69     12.02 o
  10  12   9       86.85       82.34     11.05 o
  11  12   9      100.79       82.60     13.47 o
  12  12   9       74.07       57.59     13.57 o
  13  12   9       63.17       62.40     16.51 o
  14  12   9       24.72       25.05     20.37 o
   1  13   9     6824.85     6908.98     53.70 o
   2  13   9      224.05      227.77     10.33 o
   3  13   9       23.49       13.73      6.41 o
   4  13   9       34.47       38.02      6.79 o
   5  13   9      106.50      112.39      8.14 o
   6  13   9      621.13      637.98     16.31 o
   7  13   9      997.65      977.57     22.65 o
   8  13   9     1322.32     1371.13     27.40 o
   9  13   9       58.35       45.25      9.94 o
  10  13   9      202.76      192.06     14.45 o
  11  13   9      330.06      323.77     20.00 o
  12  13   9      793.95      786.48     30.80 o
  13  13   9       41.76       27.50     14.07 o
  14  13   9      229.90      265.43     26.32 o
   0  14   9     4624.59     4853.16     70.65 o
   1  14   9      118.44      131.75     10.53 o
   2  14   9       61.38       60.56      8.15 o
   3  14   9     1981.41     2053.92     28.89 o
   4  14   9     2264.04     2293.28     30.43 o
   5  14   9      130.95      139.94      9.22 o
   6  14   9     3282.64     3350.26     39.63 o
   7  14   9      844.04      849.14     21.96 o
   8  14   9      256.22      268.85     15.20 o
   9  14   9      348.64      350.99     16.75 o
  10  14   9     1347.48     1408.13     34.51 o
  11  14   9      532.23      504.95     23.42 o
  12  14   9      558.36      545.25     26.81 o
  13  14   9      556.50      601.28     28.60 o
  14  14   9      251.74      151.96     58.15 o
   1  15   9      905.86      869.15     24.66 o
   2  15   9      139.76      129.79     10.52 o
   3  15   9      126.15       90.42      8.32 o
   4  15   9        9.22        7.87      7.04 o
   5  15   9     3059.86     3147.83     36.61 o
   6  15   9      123.18      100.93      9.87 o
   7  15   9      350.52      352.66     16.86 o
   8  15   9        8.35        6.49     10.15 o
   9  15   9        2.06        0.00     11.17 o
  10  15   9      157.89      147.83     16.45 o
  11  15   9      305.14      301.97     22.97 o
  12  15   9      298.29      311.05     26.06 o
  13  15   9      153.65      205.92     22.34 o
   0  16   9     5819.22     5874.00     99.87 o
   1  16   9       28.22       42.28     10.59 o
   2  16   9      282.44      294.49     15.55 o
   3  16   9     1897.39     1893.05     34.51 o
   4  16   9      747.49      770.02     19.97 o
   5  16   9      412.46      433.82     16.39 o
   6  16   9      273.76      265.05     14.68 o
   7  16   9      154.11      138.75     12.63 o
   8  16   9       72.88       75.68     11.33 o
   9  16   9      857.33      839.07     29.39 o
  10  16   9      371.56      377.97     21.52 o
  11  16   9      164.31      195.93     24.47 o
  12  16   9        5.79       30.34     15.42 o
   1  17   9      471.18      470.42     21.35 o
   2  17   9     4715.43     4831.80     55.94 o
   3  17   9        3.86        0.00      9.05 o
   4  17   9      894.67      856.42     22.40 o
   5  17   9     2332.62     2344.89     38.96 o
   6  17   9     1399.37     1379.14     32.11 o
   7  17   9      118.56      104.66     12.13 o
   8  17   9      505.42      496.44     22.21 o
   9  17   9      540.38      529.66     24.84 o
  10  17   9       11.71        8.96     16.63 o
  11  17   9     1016.07     1070.82     37.18 o
  12  17   9      143.68       80.17     34.05 o
   0  18   9      281.89      315.08     31.74 o
   1  18   9      366.59      358.83     24.50 o
   2  18   9      938.78      953.13     26.50 o
   3  18   9     1330.03     1289.35     30.74 o
   4  18   9      354.41      318.86     17.07 o
   5  18   9      180.54      151.34     12.82 o
   6  18   9      750.85      713.20     25.69 o
   7  18   9      346.90      352.24     19.48 o
   8  18   9      242.74      249.82     18.41 o
   9  18   9      107.13       91.76     14.20 o
  10  18   9      152.60      160.16     18.25 o
  11  18   9        0.57       29.61     15.69 o
   1  19   9      578.36      595.42     25.27 o
   2  19   9      982.64      973.75     28.75 o
   3  19   9        1.49        5.13     10.44 o
   4  19   9      316.54      299.27     17.72 o
   5  19   9     1169.91     1186.90     32.87 o
   6  19   9      740.48      707.23     27.44 o
   7  19   9      216.51      252.97     19.45 o
   8  19   9      623.05      675.00     29.48 o
   9  19   9       14.50        2.14     13.75 o
  10  19   9        0.43        7.31     20.76 o
   0  20   9      654.52      617.10     39.50 o
   1  20   9      129.06      143.56     17.11 o
   2  20   9      757.20      755.16     26.43 o
   3  20   9     1170.70     1173.87     32.61 o
   4  20   9     1005.39     1043.81     31.67 o
   5  20   9       48.38       29.14     11.33 o
   6  20   9     1925.00     2021.02     53.78 o
   7  20   9      298.20      307.63     22.64 o
   8  20   9      448.00      451.53     26.45 o
   9  20   9      110.40       75.36     16.54 o
  10  20   9      998.53     1171.02     87.88 o
   1  21   9      223.51      262.55     27.18 o
   2  21   9      892.46      916.86     31.43 o
   3  21   9        0.32        3.64     12.98 o
   4  21   9       14.50        0.00     12.24 o
   5  21   9      273.01      235.45     17.62 o
   6  21   9      873.03      905.92     35.17 o
   7  21   9        4.41        0.00     15.62 o
   8  21   9      120.91       94.91     16.64 o
   9  21   9        9.69       34.75     23.85 o
   0  22   9      258.01      267.04     42.10 o
   1  22   9      317.92      311.18     22.60 o
   2  22   9        4.22        0.00     22.15 o
   3  22   9      319.40      290.89     21.21 o
   4  22   9       14.57        3.22     14.57 o
   5  22   9      277.81      258.51     20.86 o
   6  22   9      254.66      237.83     21.30 o
   7  22   9      343.11      364.31     26.63 o
   8  22   9        4.78       84.79     38.13 o
   1  23   9        9.42       26.00     15.80 o
   2  23   9     1199.48     1185.08     44.90 o
   3  23   9      105.67       81.37     20.38 o
   4  23   9      541.91      613.21     30.75 o
   5  23   9      886.21      953.84     37.91 o
   6  23   9       35.84       17.71     21.04 o
   0  24   9      221.21      159.50     28.99 o
   1  24   9       11.71       28.96     16.73 o
   2  24   9       19.38       30.05     18.47 o
   3  24   9      353.83      341.57     32.51 o
   4  24   9      116.26       98.39     22.54 o
   5  24   9        1.78       38.14     40.44 o
   1  25   9       39.64        8.78     39.67 o
   0   0  10       56.81       76.48      8.37 o
   1   0  10    20035.31    21265.70    111.61 o
   2   0  10     1684.02     1844.55     27.21 o
   3   0  10     8802.86     8898.75     52.25 o
   4   0  10     7654.20     8390.63     58.88 o
   5   0  10     6261.38     6751.85     49.81 o
   6   0  10      374.99      293.43     10.67 o
   7   0  10     4725.25     4701.28     49.76 o
   8   0  10       32.52       17.75      7.14 o
   9   0  10     1848.89     1777.75     36.26 o
  10   0  10     3320.06     3404.94     52.37 o
  11   0  10        6.60       11.10     11.88 o
  12   0  10       26.80        9.04     13.69 o
  13   0  10     2889.44     2970.58     70.69 o
  14   0  10      600.20      555.06     45.92 o
  15   0  10        2.04       48.66     23.10 o
  16   0  10      423.12      388.28     39.38 o
   1   1  10      932.02     1337.55     15.20 o
   2   1  10      809.83      751.93     12.06 o
   3   1  10       29.23       18.28      3.06 o
   4   1  10      477.41      465.30      7.59 o
   5   1  10     7470.89     7729.85     34.13 o
   6   1  10        4.96        8.19      3.66 o
   7   1  10     1504.62     1603.72     20.66 o
   8   1  10        8.11       11.14      5.30 o
   9   1  10     1205.92     1092.54     20.29 o
  10   1  10        2.39        6.29      6.54 o
  11   1  10     1321.03     1371.77     26.48 o
  12   1  10      591.10      581.73     20.91 o
  13   1  10       85.27       85.21     12.23 o
  14   1  10       15.89        2.80     13.51 o
  15   1  10     1290.64     1372.00     44.50 o
  16   1  10      410.92      408.96     27.20 o
   0   2  10     4637.25     5501.69     45.64 o
   1   2  10    13446.26    14706.23     94.19 o
   2   2  10       46.77       48.85      3.84 o
   3   2  10     3756.21     3495.45     25.37 o
   4   2  10     1050.66     1059.98     11.45 o
   5   2  10      182.46      146.36      5.00 o
   6   2  10       12.03       16.85      3.73 o
   7   2  10      215.21      208.02      8.04 o
   8   2  10       67.16       35.45      5.57 o
   9   2  10     3141.35     3084.80     33.99 o
  10   2  10     1263.77     1213.61     22.23 o
  11   2  10      339.42      357.93     14.74 o
  12   2  10        1.54        7.40      9.97 o
  13   2  10      265.27      249.22     19.14 o
  14   2  10       15.12       28.82     12.71 o
  15   2  10      126.59      139.98     17.06 o
  16   2  10       74.45       82.52     22.25 o
   1   3  10    25122.24    26069.31     92.80 o
   2   3  10    10764.09    10313.51     48.74 o
   3   3  10     2853.50     2925.35     22.41 o
   4   3  10     5711.41     5847.66     32.82 o
   5   3  10     9629.95     9267.13     38.35 o
   6   3  10     6257.69     6339.79     34.30 o
   7   3  10     1546.18     1311.75     17.72 o
   8   3  10     3518.38     3652.17     33.91 o
   9   3  10     2125.73     2187.02     26.38 o
  10   3  10      450.64      392.84     13.67 o
  11   3  10     3264.85     3365.08     40.90 o
  12   3  10     2227.29     2233.48     38.55 o
  13   3  10       97.35       60.63     12.46 o
  14   3  10     2334.39     2351.86     47.09 o
  15   3  10     1106.59     1138.99     43.97 o
  16   3  10       69.15       76.24     18.26 o
   0   4  10     5695.12     5668.01     37.05 o
   1   4  10      953.70      817.58     10.08 o
   2   4  10     1520.13     1542.44     14.85 o
   3   4  10      546.65      383.49      8.14 o
   4   4  10      593.13      587.13      9.45 o
   5   4  10       18.08       14.51      2.33 o
   6   4  10     6571.11     6924.81     42.88 o
   7   4  10     2840.88     2838.44     27.43 o
   8   4  10        5.21       10.30      5.51 o
   9   4  10      715.93      725.70     17.15 o
  10   4  10       31.97       33.85      7.28 o
  11   4  10      488.11      456.05     17.17 o
  12   4  10      859.50      873.81     26.08 o
  13   4  10     1210.90     1171.56     32.57 o
  14   4  10        2.31        6.26     12.09 o
  15   4  10       80.26       69.01     13.88 o
  16   4  10       20.21       53.14     17.81 o
   1   5  10     2782.14     2806.61     18.56 o
   2   5  10     3218.22     3206.66     21.54 o
   3   5  10      134.92      158.43      5.62 o
   4   5  10     1038.24      965.97     12.56 o
   5   5  10     1826.70     1923.20     18.07 o
   6   5  10        6.74        9.20      3.48 o
   7   5  10     3754.53     3678.06     33.23 o
   8   5  10      964.91      842.22     17.77 o
   9   5  10     1887.25     1737.01     26.26 o
  10   5  10      124.46      124.50      9.31 o
  11   5  10      338.25      338.24     16.00 o
  12   5  10       88.05       63.53     10.95 o
  13   5  10       31.28       17.45     12.90 o
  14   5  10      101.31       98.96     14.00 o
  15   5  10      153.64      158.02     17.07 o
  16   5  10      278.24      313.63     27.62 o
   0   6  10    10993.51    10464.63     49.77 o
   1   6  10     1353.73     1270.81     13.00 o
   2   6  10     1395.07     1494.23     16.52 o
   3   6  10    16294.76    16502.84     70.98 o
   4   6  10     2199.13     2127.64     19.90 o
   5   6  10       95.19       92.93      5.61 o
   6   6  10     7637.87     7771.85     47.90 o
   7   6  10    13378.40    13430.48     63.62 o
   8   6  10      245.30      240.44     10.13 o
   9   6  10     1915.22     1924.17     25.15 o
  10   6  10     2331.60     2309.58     33.20 o
  11   6  10      135.29      138.57     11.22 o
  12   6  10      998.66      972.06     28.02 o
  13   6  10      666.35      648.55     24.50 o
  14   6  10      897.66      906.34     29.38 o
  15   6  10        2.94        0.00     14.30 o
  16   6  10      343.64      321.28     31.56 o
   1   7  10    14179.49    14672.54     53.89 o
   2   7  10     5917.37     6031.40     39.68 o
   3   7  10      123.37      105.28      5.76 o
   4   7  10      746.78      708.83     13.78 o
   5   7  10     5659.14     5869.39     41.95 o
   6   7  10        4.31        2.89      5.47 o
   7   7  10       71.62       52.80      6.30 o
   8   7  10     1528.95     1623.16     22.82 o
   9   7  10     2485.22     2426.85     29.67 o
  10   7  10        5.13        6.43      7.39 o
  11   7  10       65.93       55.01      8.72 o
  12   7  10       73.27       77.89     11.53 o
  13   7  10       60.08       48.14     11.33 o
  14   7  10        3.79       14.72     12.21 o
  15   7  10      756.51      795.47     32.72 o
  16   7  10       24.46        0.00     45.99 o
   0   8  10      812.62      752.35     14.78 o
   1   8  10      798.64      801.38     10.87 o
   2   8  10      357.64      328.51      8.54 o
   3   8  10      232.16      240.64      7.80 o
   4   8  10     1178.98     1146.03     18.44 o
   5   8  10        4.74        0.00      4.94 o
   6   8  10     2345.06     2244.60     26.38 o
   7   8  10        6.09       12.66      5.99 o
   8   8  10      521.99      484.77     13.68 o
   9   8  10      657.98      644.91     16.16 o
  10   8  10       86.54       72.21      8.33 o
  11   8  10      212.51      211.25     13.59 o
  12   8  10      283.09      269.31     15.80 o
  13   8  10      199.35      230.00     16.79 o
  14   8  10       21.66       20.86     13.34 o
  15   8  10        2.05       16.68     19.99 o
   1   9  10    13554.19    13231.43     43.66 o
   2   9  10     4448.97     4347.17     30.29 o
   3   9  10      434.60      405.64     10.62 o
   4   9  10     1319.21     1200.86     18.54 o
   5   9  10     1711.31     1646.33     21.66 o
   6   9  10     2122.74     2108.48     25.70 o
   7   9  10     1518.65     1318.03     22.39 o
   8   9  10     2518.13     2678.82     31.51 o
   9   9  10     1056.88     1138.80     21.44 o
  10   9  10       16.83       15.76      8.00 o
  11   9  10     1438.66     1468.21     29.93 o
  12   9  10      606.77      598.70     24.55 o
  13   9  10       13.83       11.21     14.23 o
  14   9  10      907.20      960.42     38.94 o
  15   9  10      638.58      697.59     34.78 o
   0  10  10      169.88      136.07      7.37 o
   1  10  10     3962.73     4187.94     28.57 o
   2  10  10      341.53      374.80     10.07 o
   3  10  10     2069.33     2069.46     22.65 o
   4  10  10     1227.78     1239.47     19.42 o
   5  10  10       56.54       46.72      5.88 o
   6  10  10       32.85       37.81      6.07 o
   7  10  10     4851.36     4861.97     42.06 o
   8  10  10      447.64      415.25     13.86 o
   9  10  10      405.59      410.24     14.46 o
  10  10  10      712.98      669.47     20.43 o
  11  10  10      288.63      287.32     16.24 o
  12  10  10       18.67        0.00     13.13 o
  13  10  10      850.39      845.98     35.65 o
  14  10  10       88.90      105.37     18.73 o
  15  10  10       29.24       20.81     18.12 o
   1  11  10      303.14      235.64      8.98 o
   2  11  10      404.55      393.82     11.84 o
   3  11  10      256.48      243.35      9.49 o
   4  11  10       46.43       46.20      5.89 o
   5  11  10      317.08      355.62     11.43 o
   6  11  10       50.40       56.66      6.20 o
   7  11  10      279.78      298.86     11.71 o
   8  11  10       12.93       10.47      7.04 o
   9  11  10      272.36      256.44     12.86 o
  10  11  10       79.47       74.00     11.44 o
  11  11  10      105.20      100.01     12.99 o
  12  11  10        2.51        0.00     13.58 o
  13  11  10      102.21       95.65     17.24 o
  14  11  10      168.41      163.66     25.94 o
   0  12  10     5803.68     5705.03     75.20 o
   1  12  10      120.66      117.68      8.02 o
   2  12  10      730.36      716.46     16.96 o
   3  12  10     7568.94     7728.87     52.33 o
   4  12  10     2738.78     2748.02     30.16 o
   5  12  10       25.08       15.68      6.03 o
   6  12  10     2268.64     2246.73     28.28 o
   7  12  10     3776.26     3804.53     40.26 o
   8  12  10      335.73      322.03     13.74 o
   9  12  10      427.41      443.96     16.57 o
  10  12  10      669.21      613.50     20.35 o
  11  12  10      252.55      231.04     16.83 o
  12  12  10        9.26        0.00     13.30 o
  13  12  10      796.08      836.83     36.38 o
  14  12  10      292.39      345.63     32.42 o
   1  13  10      133.30      144.05      9.61 o
   2  13  10     1868.02     1837.34     28.16 o
   3  13  10        3.46        3.06      6.32 o
   4  13  10      609.29      584.63     15.79 o
   5  13  10     3698.72     3811.38     36.81 o
   6  13  10       14.43       21.01      7.31 o
   7  13  10      827.47      840.21     20.71 o
   8  13  10     1365.99     1409.37     28.08 o
   9  13  10      629.23      634.97     20.25 o
  10  13  10        7.84        6.29     10.00 o
  11  13  10     1427.11     1422.57     37.04 o
  12  13  10      397.09      454.89     24.88 o
  13  13  10       29.32       32.59     15.58 o
  14  13  10       10.99       49.09     22.16 o
   0  14  10     1965.90     1976.06     46.18 o
   1  14  10      706.95      680.42     21.59 o
   2  14  10      277.25      265.05     12.92 o
   3  14  10        5.02        0.00      7.56 o
   4  14  10      145.12      133.78      9.02 o
   5  14  10      132.72      113.28      8.91 o
   6  14  10      147.52      148.29     10.81 o
   7  14  10      653.21      637.83     20.60 o
   8  14  10      134.63      148.97     11.77 o
   9  14  10      212.42      219.80     13.76 o
  10  14  10       60.62       57.29     12.15 o
  11  14  10        1.30        0.00     12.37 o
  12  14  10        1.04        4.68     13.94 o
  13  14  10       26.32       50.09     14.66 o
   1  15  10     1949.41     1860.77     35.67 o
   2  15  10      120.44      109.11     10.99 o
   3  15  10      522.14      490.38     17.33 o
   4  15  10        7.98       16.15      7.45 o
   5  15  10     1587.42     1585.51     26.64 o
   6  15  10      333.00      306.25     14.52 o
   7  15  10      827.30      826.66     23.70 o
   8  15  10      526.84      511.82     20.71 o
   9  15  10       11.97       15.81     10.59 o
  10  15  10       57.31       30.13     13.40 o
  11  15  10      726.63      706.88     29.61 o
  12  15  10      452.27      442.73     26.47 o
  13  15  10       59.85       84.80     24.77 o
   0  16  10     5427.88     5692.84    109.29 o
   1  16  10     2569.64     2543.87     43.24 o
   2  16  10       17.13       18.30      9.16 o
   3  16  10     1652.72     1716.14     30.73 o
   4  16  10     1211.18     1199.51     25.46 o
   5  16  10       97.00       86.92      9.30 o
   6  16  10      747.88      763.50     22.98 o
   7  16  10       22.59       17.73     10.42 o
   8  16  10        7.12        5.29     10.64 o
   9  16  10      866.05      825.13     28.01 o
  10  16  10      727.54      764.07     29.22 o
  11  16  10      439.42      471.80     25.57 o
  12  16  10       19.79       22.43     16.63 o
   1  17  10      675.11      627.18     24.42 o
   2  17  10      274.99      276.97     15.79 o
   3  17  10       97.66       81.44      9.99 o
   4  17  10       45.53       32.21      8.68 o
   5  17  10        2.75        5.20      9.50 o
   6  17  10        9.79       11.79     10.15 o
   7  17  10      121.83      148.91     14.54 o
   8  17  10       11.10        0.57     10.60 o
   9  17  10        4.49        1.45     12.79 o
  10  17  10      126.50      106.28     15.60 o
  11  17  10       22.48       25.77     14.06 o
  12  17  10        0.74        0.00     26.40 o
   0  18  10     1740.82     1731.33     58.91 o
   1  18  10      430.99      436.78     21.77 o
   2  18  10       65.50       56.54     11.14 o
   3  18  10      907.66      939.78     25.89 o
   4  18  10      288.19      308.64     16.41 o
   5  18  10       19.17       17.64     10.46 o
   6  18  10      552.47      550.83     23.20 o
   7  18  10      771.28      837.16     28.06 o
   8  18  10      252.01      291.08     20.14 o
   9  18  10      787.22      804.69     31.78 o
  10  18  10     1110.32     1219.86     37.19 o
  11  18  10        2.16       20.11     14.05 o
   1  19  10      381.74      396.61     21.55 o
   2  19  10     1063.34     1072.35     29.29 o
   3  19  10       10.63       17.20     10.77 o
   4  19  10      439.23      422.82     20.35 o
   5  19  10     1642.83     1641.81     38.46 o
   6  19  10       11.75        0.00     11.85 o
   7  19  10       59.50       47.35     12.67 o
   8  19  10     1296.04     1377.84     40.66 o
   9  19  10      271.67      253.71     21.07 o
  10  19  10      122.95      175.37     19.07 o
   0  20  10       33.76       28.45     15.87 o
   1  20  10        1.66       27.53     13.12 o
   2  20  10       26.07       27.05     11.14 o
   3  20  10       19.57        7.97     11.50 o
   4  20  10        5.36        5.77     13.89 o
   5  20  10       19.88       11.58     11.53 o
   6  20  10        4.12       30.34     14.20 o
   7  20  10      159.63      176.64     18.85 o
   8  20  10        3.30        6.93     14.76 o
   9  20  10       10.30       24.56     13.70 o
  10  20  10        1.20       45.32     46.95 o
   1  21  10      208.87      239.74     17.76 o
   2  21  10      494.91      501.77     25.47 o
   3  21  10       13.79       31.41     13.66 o
   4  21  10      337.49      348.96     21.55 o
   5  21  10      242.12      249.32     20.75 o
   6  21  10        2.95       23.57     14.85 o
   7  21  10       71.49       37.44     16.18 o
   8  21  10      363.05      300.36     24.27 o
   0  22  10      771.50      708.20     43.04 o
   1  22  10      232.98      247.13     20.86 o
   2  22  10       28.70       31.42     14.20 o
   3  22  10      669.32      621.98     28.97 o
   4  22  10       16.49       34.08     14.55 o
   5  22  10        0.35        0.00     13.37 o
   6  22  10      245.93      269.56     21.03 o
   7  22  10       12.10       19.14     17.40 o
   1  23  10        7.75        0.00     15.68 o
   2  23  10       80.06       73.81     18.97 o
   3  23  10        4.27       17.59     16.10 o
   4  23  10        0.16        6.06     15.36 o
   5  23  10       45.47       57.60     16.80 o
   6  23  10       11.65       35.55     24.99 o
   0  24  10      666.22      771.60     49.44 o
   1  24  10      311.55      302.49     27.58 o
   2  24  10      186.07      192.47     23.93 o
   3  24  10      468.19      506.21     37.56 o
   4  24  10       70.73       45.09     40.01 o
   1   1  11     2935.35     2896.81     23.02 o
   2   1  11     9227.15     8929.28     42.58 o
   3   1  11     1675.45     1702.76     18.86 o
   4   1  11    14596.29    14757.34     57.53 o
   5   1  11     5534.27     5591.39     28.43 o
   6   1  11      508.60      471.46     10.49 o
   7   1  11     1604.25     1531.22     20.79 o
   8   1  11     1767.20     1935.13     25.81 o
   9   1  11      922.04      878.01     19.76 o
  10   1  11      874.13      782.21     18.95 o
  11   1  11      148.31      142.45     10.74 o
  12   1  11     1244.34     1234.24     30.95 o
  13   1  11      437.34      425.27     23.64 o
  14   1  11     1131.57     1147.99     41.70 o
  15   1  11      174.61      144.35     20.59 o
  16   1  11      109.37      146.82     19.58 o
   0   2  11     1997.28     1605.44     27.28 o
   1   2  11     4265.46     4424.81     23.52 o
   2   2  11      820.31      785.63     11.85 o
   3   2  11     3678.41     3396.45     25.71 o
   4   2  11     5384.80     5364.45     27.85 o
   5   2  11      909.05      948.67     12.98 o
   6   2  11     6574.21     6596.81     38.83 o
   7   2  11     1181.40     1175.68     17.88 o
   8   2  11        7.26        6.15      5.40 o
   9   2  11       14.64       14.16      7.11 o
  10   2  11     5026.74     5023.09     45.78 o
  11   2  11      746.25      771.31     20.36 o
  12   2  11     1144.96     1098.79     28.91 o
  13   2  11      147.83      145.50     14.66 o
  14   2  11       20.74        9.39     12.51 o
  15   2  11      285.47      287.02     23.02 o
  16   2  11      851.36      944.77     39.32 o
   1   3  11     2617.42     2704.30     19.60 o
   2   3  11     1159.99     1122.12     12.31 o
   3   3  11      633.61      655.44     10.67 o
   4   3  11      193.20      209.19      6.00 o
   5   3  11     4050.07     4060.15     25.20 o
   6   3  11      977.25      948.07     14.58 o
   7   3  11     1063.09     1124.73     17.83 o
   8   3  11       74.07       64.81      6.47 o
   9   3  11        2.46        7.98      6.14 o
  10   3  11        7.77        3.53      7.93 o
  11   3  11       21.13       26.82      8.85 o
  12   3  11      244.55      251.78     15.42 o
  13   3  11       17.07        0.00     11.22 o
  14   3  11       82.69       87.28     14.24 o
  15   3  11        0.14        8.65     14.52 o
  16   3  11       11.09        0.00     17.56 o
   0   4  11     3904.03     3333.38     29.68 o
   1   4  11        8.61       24.11      3.78 o
   2   4  11     1450.86     1422.03     14.52 o
   3   4  11     3395.03     3083.18     23.24 o
   4   4  11     4634.95     4690.42     33.89 o
   5   4  11        0.09        2.22      2.62 o
   6   4  11     3898.25     3792.36     30.23 o
   7   4  11      198.38      188.07      8.36 o
   8   4  11     1279.80     1246.00     20.86 o
   9   4  11     2535.74     2549.35     32.93 o
  10   4  11     2914.16     3065.42     37.97 o
  11   4  11      572.23      552.13     18.16 o
  12   4  11        6.06        4.92     10.09 o
  13   4  11      523.85      519.77     22.30 o
  14   4  11      176.95      159.95     16.04 o
  15   4  11      497.32      440.43     23.80 o
  16   4  11     1009.82     1056.22     50.27 o
   1   5  11     2121.39     2018.18     16.58 o
   2   5  11     6793.32     6633.66     33.11 o
   3   5  11      746.01      798.97     12.17 o
   4   5  11      727.40      687.52     12.08 o
   5   5  11     4275.69     4258.98     27.61 o
   6   5  11     2857.18     2896.88     29.91 o
   7   5  11      449.78      403.30     12.51 o
   8   5  11     3339.84     3624.93     37.49 o
   9   5  11     1451.44     1522.13     25.98 o
  10   5  11       49.79       38.85      7.57 o
  11   5  11     1413.12     1444.58     29.35 o
  12   5  11     1010.27      997.09     28.08 o
  13   5  11        5.65       11.93     11.59 o
  14   5  11      275.20      248.44     19.60 o
  15   5  11      154.89      153.39     16.49 o
  16   5  11       35.42       22.18     43.85 o
   0   6  11      357.58      266.29      8.00 o
   1   6  11       51.42       45.64      3.16 o
   2   6  11      228.27      243.80      6.97 o
   3   6  11      309.72      290.58      8.45 o
   4   6  11      231.90      213.19      7.10 o
   5   6  11       66.52       59.03      5.42 o
   6   6  11      896.34      770.92     16.93 o
   7   6  11        7.83       12.90      5.84 o
   8   6  11      106.73       77.75      7.67 o
   9   6  11      115.70      123.41      8.65 o
  10   6  11       20.28       10.79      7.38 o
  11   6  11       40.87       30.54      9.46 o
  12   6  11       37.85       35.61     10.43 o
  13   6  11       70.37       67.00     12.49 o
  14   6  11      316.29      293.51     19.42 o
  15   6  11       28.67       32.75     13.00 o
  16   6  11        2.76       46.15     52.71 o
   1   7  11     3783.53     3584.96     22.04 o
   2   7  11     8517.74     8192.87     40.62 o
   3   7  11        3.13        6.23      3.90 o
   4   7  11     1478.92     1556.27     20.10 o
   5   7  11     1914.69     1969.37     25.18 o
   6   7  11     1827.27     1579.86     24.33 o
   7   7  11     3035.75     2998.64     33.53 o
   8   7  11     3408.71     3540.85     34.66 o
   9   7  11     1039.14     1005.85     19.69 o
  10   7  11       30.25       19.19      7.30 o
  11   7  11     1094.33     1107.88     25.82 o
  12   7  11      760.30      748.05     24.75 o
  13   7  11      138.46      130.23     13.32 o
  14   7  11      611.81      596.62     25.31 o
  15   7  11       78.64      114.03     18.38 o
   0   8  11    26129.04    25372.55    100.78 o
   1   8  11     2728.98     2784.12     21.48 o
   2   8  11     3803.01     3769.36     28.59 o
   3   8  11     2139.88     2203.21     23.28 o
   4   8  11     5697.09     5831.75     38.68 o
   5   8  11     2928.49     2834.42     37.87 o
   6   8  11     3845.21     3902.43     38.41 o
   7   8  11      153.94      141.60      9.34 o
   8   8  11      408.02      340.43     12.17 o
   9   8  11     1039.71     1075.72     21.32 o
  10   8  11     1058.60     1088.65     23.09 o
  11   8  11       92.79      101.61      9.91 o
  12   8  11      492.89      480.89     20.37 o
  13   8  11     1018.61     1053.18     33.07 o
  14   8  11     1202.26     1282.71     39.08 o
  15   8  11       60.83       48.16     17.17 o
   1   9  11     1046.18     1092.13     14.11 o
   2   9  11      634.07      603.06     12.46 o
   3   9  11      217.94      207.56      8.03 o
   4   9  11        3.41        3.51      5.26 o
   5   9  11       49.49       43.42      5.88 o
   6   9  11      780.05      823.03     17.84 o
   7   9  11      479.22      427.14     13.70 o
   8   9  11     1008.33      893.69     19.82 o
   9   9  11        0.68        0.00      7.06 o
  10   9  11      150.32      113.44     10.00 o
  11   9  11      182.36      180.27     12.25 o
  12   9  11        2.51       18.51     11.71 o
  13   9  11       13.47        0.00     13.99 o
  14   9  11        4.68        8.23     14.85 o
  15   9  11      155.29      213.44     21.88 o
   0  10  11     1452.95     1510.49     22.66 o
   1  10  11     8805.30     8881.50     47.74 o
   2  10  11       41.18       26.39      4.33 o
   3  10  11     1800.26     1823.70     22.49 o
   4  10  11     1453.72     1386.71     22.62 o
   5  10  11        7.05       11.44      5.36 o
   6  10  11     1018.15     1045.36     19.87 o
   7  10  11     1689.75     1672.26     25.50 o
   8  10  11      149.30      148.99      9.26 o
   9  10  11       20.77        6.91      7.63 o
  10  10  11     1059.45     1074.08     25.44 o
  11  10  11      114.89       84.13     11.61 o
  12  10  11      620.76      604.99     28.00 o
  13  10  11     1134.43     1194.75     43.05 o
  14  10  11      777.67      802.50     36.27 o
  15  10  11        6.13        0.00     25.77 o
   1  11  11      146.98      126.02      7.20 o
   2  11  11     4593.07     4656.30     36.97 o
   3  11  11      119.89      134.73      8.18 o
   4  11  11     1967.10     2034.75     25.97 o
   5  11  11      233.79      228.24     10.05 o
   6  11  11      240.33      218.31     10.15 o
   7  11  11      121.22       96.56      7.84 o
   8  11  11     4089.98     4132.10     43.17 o
   9  11  11     1257.12     1273.30     25.97 o
  10  11  11       49.70       34.44      9.22 o
  11  11  11      579.09      591.23     24.19 o
  12  11  11     1341.19     1372.20     40.81 o
  13  11  11       12.25        8.92     17.18 o
  14  11  11      662.53      674.37     34.44 o
   0  12  11      201.44      220.70     16.39 o
   1  12  11      864.32      847.29     17.56 o
   2  12  11       63.89       58.11      6.53 o
   3  12  11      470.70      445.60     13.67 o
   4  12  11      209.13      162.58      8.90 o
   5  12  11       17.27       24.04      6.24 o
   6  12  11       44.03       40.74      7.01 o
   7  12  11      275.16      264.05     11.99 o
   8  12  11        4.93        2.05      7.32 o
   9  12  11      393.81      356.98     14.79 o
  10  12  11      283.98      270.33     14.80 o
  11  12  11       21.45       11.06     11.46 o
  12  12  11        1.99       17.94     13.61 o
  13  12  11       29.12       26.45     18.71 o
  14  12  11        0.76        0.00     15.97 o
   1  13  11      420.97      438.93     15.54 o
   2  13  11     3334.91     3335.36     38.27 o
   3  13  11      163.04      155.67      9.82 o
   4  13  11      550.48      534.78     15.81 o
   5  13  11     2046.40     2013.57     28.69 o
   6  13  11      316.63      341.78     13.36 o
   7  13  11     1069.53     1024.56     23.99 o
   8  13  11     2439.52     2428.26     37.30 o
   9  13  11      108.19      104.65     10.70 o
  10  13  11        0.99        0.00     10.44 o
  11  13  11       45.85       29.99     12.00 o
  12  13  11      807.14      788.55     32.83 o
  13  13  11       73.22       75.69     18.49 o
  14  13  11      463.73      456.34     48.98 o
   0  14  11     8595.62     8617.29    104.80 o
   1  14  11       75.40       90.76     10.05 o
   2  14  11      683.78      695.56     19.96 o
   3  14  11     3386.40     3449.87     39.99 o
   4  14  11     2360.74     2416.91     32.04 o
   5  14  11      494.66      482.80     15.27 o
   6  14  11     3159.57     3276.05     40.54 o
   7  14  11      545.47      519.33     18.98 o
   8  14  11       16.23        5.10      9.74 o
   9  14  11      102.07       94.40     11.83 o
  10  14  11     1442.13     1397.30     33.62 o
  11  14  11      653.77      645.65     26.46 o
  12  14  11      500.33      466.09     27.43 o
  13  14  11      111.59      114.46     18.96 o
   1  15  11     1724.52     1755.15     35.18 o
   2  15  11       34.59       26.87      9.49 o
   3  15  11      207.57      175.05     11.34 o
   4  15  11      683.01      670.81     18.86 o
   5  15  11      690.73      699.39     18.63 o
   6  15  11        2.77        0.00      8.48 o
   7  15  11      454.72      476.41     18.80 o
   8  15  11        8.57        6.88     10.33 o
   9  15  11      487.09      496.36     21.14 o
  10  15  11        0.37        0.00     12.12 o
  11  15  11      222.14      205.74     19.52 o
  12  15  11      313.23      337.64     25.11 o
  13  15  11       65.10       29.55     84.76 o
   0  16  11     3535.82     3509.52     78.57 o
   1  16  11      399.56      391.71     19.12 o
   2  16  11      122.91      113.99     11.55 o
   3  16  11      382.02      354.05     16.12 o
   4  16  11      542.60      548.06     18.44 o
   5  16  11        1.60        0.00      8.04 o
   6  16  11      346.63      327.88     16.60 o
   7  16  11      323.12      377.10     18.05 o
   8  16  11      226.91      220.06     15.45 o
   9  16  11      456.47      430.78     21.57 o
  10  16  11      725.98      709.25     31.29 o
  11  16  11       45.43       28.04     15.44 o
  12  16  11       62.80       48.36     22.01 o
   1  17  11      615.25      603.25     24.09 o
   2  17  11     3614.14     3634.83     55.33 o
   3  17  11      251.86      212.12     13.89 o
   4  17  11     1653.12     1617.27     32.11 o
   5  17  11     1141.63     1123.05     27.14 o
   6  17  11     1245.21     1213.09     32.28 o
   7  17  11        1.91        0.00     10.99 o
   8  17  11     1689.46     1674.36     38.98 o
   9  17  11       57.67       32.48     12.34 o
  10  17  11       12.03       16.86     13.53 o
  11  17  11      196.90      192.94     19.58 o
   0  18  11      201.73      212.62     24.50 o
   1  18  11       24.63       27.49     11.93 o
   2  18  11        0.76       16.94     10.68 o
   3  18  11      102.77       90.31     11.16 o
   4  18  11       73.55       53.93     11.38 o
   5  18  11       30.74       14.63     10.89 o
   6  18  11      175.09      164.40     15.34 o
   7  18  11     2338.24     2272.64     47.18 o
   8  18  11      770.57      852.51     29.32 o
   9  18  11       71.83       91.32     17.32 o
  10  18  11      296.07      326.39     25.85 o
  11  18  11        2.31        3.72     18.51 o
   1  19  11     1323.22     1259.69     37.26 o
   2  19  11      139.04      150.73     13.74 o
   3  19  11        3.18       10.38     11.39 o
   4  19  11       91.65       42.38     12.67 o
   5  19  11      707.76      660.75     24.91 o
   6  19  11      293.50      263.13     18.19 o
   7  19  11        8.45        5.77     13.08 o
   8  19  11      256.15      261.02     20.40 o
   9  19  11      167.82      154.27     18.21 o
  10  19  11        0.55        4.97     14.25 o
   0  20  11     2517.51     2550.02     89.88 o
   1  20  11       79.59       84.31     14.45 o
   2  20  11      247.66      240.75     17.04 o
   3  20  11      465.83      445.19     21.56 o
   4  20  11      449.39      402.57     22.15 o
   5  20  11      360.42      335.20     20.73 o
   6  20  11     1601.00     1759.64     45.47 o
   7  20  11     1344.41     1383.02     43.19 o
   8  20  11      221.96      214.69     21.09 o
   9  20  11       27.96       60.40     16.04 o
   1  21  11      496.42      453.42     23.70 o
   2  21  11      468.85      454.67     24.00 o
   3  21  11       48.34       28.42     12.87 o
   4  21  11        3.98        3.60     13.25 o
   5  21  11       53.35       36.94     13.75 o
   6  21  11      277.45      231.64     19.02 o
   7  21  11        6.08        0.00     15.61 o
   8  21  11      421.05      426.75     31.97 o
   0  22  11       23.21       15.62     18.61 o
   1  22  11        1.11        8.20     14.09 o
   2  22  11       15.91       19.54     13.71 o
   3  22  11      357.76      332.28     22.64 o
   4  22  11      216.73      156.53     18.51 o
   5  22  11        9.98        0.00     14.51 o
   6  22  11      402.37      432.18     25.61 o
   7  22  11      226.08      256.66     37.99 o
   1  23  11      345.53      321.37     23.86 o
   2  23  11     1144.31     1181.49     44.34 o
   3  23  11       85.99       63.23     17.91 o
   4  23  11     1060.75     1122.97     39.04 o
   5  23  11      375.55      327.38     26.07 o
   6  23  11       28.38       93.88     44.39 o
   0  24  11      330.58      315.32     38.13 o
   1  24  11      125.98      137.66     21.30 o
   2  24  11        1.83       30.45     17.71 o
   3  24  11      354.64      340.22     45.20 o
   4  24  11      306.91      115.70     51.76 o
   0   0  12    32060.12    32823.90    177.96 o
   1   0  12    31633.88    32740.82    148.53 o
   2   0  12     5833.51     6183.26     54.65 o
   3   0  12    40567.07    38689.91    168.59 o
   4   0  12     8550.99     8169.81     50.02 o
   5   0  12      213.00      209.75      8.25 o
   6   0  12     1418.01     1367.34     27.00 o
   7   0  12       57.85       48.62      7.55 o
   8   0  12       10.16        1.17      8.26 o
   9   0  12     6153.42     6310.00     73.86 o
  10   0  12      575.27      599.12     26.32 o
  11   0  12     2377.54     2454.25     49.11 o
  12   0  12      160.00      193.61     20.51 o
  13   0  12     1839.53     1830.61     79.21 o
  14   0  12      407.23      431.43     34.01 o
  15   0  12       32.18        2.39     21.61 o
  16   0  12        8.57        0.00     28.90 o
   1   1  12      234.96      118.48      5.33 o
   2   1  12     1972.72     1902.33     20.53 o
   3   1  12     2136.08     2367.45     22.73 o
   4   1  12       99.34       64.80      4.56 o
   5   1  12     1249.13     1226.68     12.43 o
   6   1  12      106.81      122.73      6.14 o
   7   1  12      150.23      136.75      7.81 o
   8   1  12      460.44      420.01     12.68 o
   9   1  12     1118.98     1061.68     23.46 o
  10   1  12      196.11      194.31     10.71 o
  11   1  12     1365.05     1401.34     28.89 o
  12   1  12      413.97      427.44     19.90 o
  13   1  12      235.76      206.71     17.81 o
  14   1  12       14.02        5.82     14.67 o
  15   1  12      150.37      151.39     21.58 o
  16   1  12      102.22      120.62     17.74 o
   0   2  12     4548.35     5163.85     46.64 o
   1   2  12     4261.70     4240.27     30.01 o
   2   2  12     1728.18     1823.36     18.39 o
   3   2  12     2927.74     2653.82     23.14 o
   4   2  12      124.09      135.22      5.26 o
   5   2  12      402.82      367.80      8.42 o
   6   2  12      397.32      367.45      9.74 o
   7   2  12     3237.84     3354.79     32.31 o
   8   2  12       30.88       39.67      6.59 o
   9   2  12     1822.91     1801.81     27.28 o
  10   2  12       12.98        5.93      7.28 o
  11   2  12      139.18      120.75     10.25 o
  12   2  12        5.61        4.52     10.12 o
  13   2  12     1299.79     1288.12     34.51 o
  14   2  12      609.42      605.21     27.67 o
  15   2  12      630.99      592.47     29.54 o
  16   2  12       35.66       48.56     20.60 o
   1   3  12     8925.78     8410.70     38.91 o
   2   3  12     2218.40     2057.63     18.89 o
   3   3  12      265.86      245.89      7.00 o
   4   3  12     1366.84     1250.30     14.81 o
   5   3  12    21288.68    21917.81     86.89 o
   6   3  12     4227.61     4297.97     32.77 o
   7   3  12     2456.68     2317.80     25.89 o
   8   3  12     3229.23     3202.66     33.29 o
   9   3  12     3213.01     3176.68     40.43 o
  10   3  12        1.26        0.00      7.31 o
  11   3  12     2518.32     2644.97     37.37 o
  12   3  12      930.03      940.22     26.37 o
  13   3  12       46.36       43.41     11.46 o
  14   3  12     1143.87     1176.24     36.63 o
  15   3  12      651.65      661.58     29.66 o
  16   3  12       77.01       55.26     19.23 o
   0   4  12     2677.36     2688.07     28.70 o
   1   4  12      629.38      610.17      9.37 o
   2   4  12      223.05      247.41      6.83 o
   3   4  12     7298.75     7091.93     36.49 o
   4   4  12      123.05      130.31      5.80 o
   5   4  12       34.32       27.77      3.64 o
   6   4  12     2646.93     2796.80     38.13 o
   7   4  12     7463.50     7189.01     55.42 o
   8   4  12     2233.85     2078.00     30.30 o
   9   4  12        8.60        7.08      6.97 o
  10   4  12      144.64      131.85      9.98 o
  11   4  12      604.07      573.82     19.02 o
  12   4  12      342.84      346.28     17.28 o
  13   4  12     1724.65     1725.59     39.97 o
  14   4  12        1.72        0.00     13.57 o
  15   4  12      116.01       85.33     14.75 o
  16   4  12        2.22       25.28     27.14 o
   1   5  12     1888.78     1939.73     16.90 o
   2   5  12        2.42       10.68      3.03 o
   3   5  12      331.28      306.55      7.93 o
   4   5  12        4.54        0.86      2.65 o
   5   5  12      805.25      875.14     13.53 o
   6   5  12      128.85      149.27      7.91 o
   7   5  12     1261.16     1248.56     22.11 o
   8   5  12       82.60       63.99      7.10 o
   9   5  12      191.25      159.74     10.09 o
  10   5  12      106.46      100.31      9.61 o
  11   5  12      450.96      412.29     16.73 o
  12   5  12       22.33       32.54     11.07 o
  13   5  12      542.94      543.89     22.97 o
  14   5  12        0.63        0.00     13.04 o
  15   5  12      224.56      203.82     17.41 o
  16   5  12        8.41        6.41     23.21 o
   0   6  12     5764.26     5385.28     38.17 o
   1   6  12    11009.69    11084.71     44.98 o
   2   6  12      196.64      114.07      5.77 o
   3   6  12     6465.98     6286.65     36.15 o
   4   6  12      401.03      351.61      9.26 o
   5   6  12        3.05        5.56      4.95 o
   6   6  12     6936.90     6755.29     48.12 o
   7   6  12     3531.34     3518.60     36.23 o
   8   6  12       10.93        6.74      6.49 o
   9   6  12     1611.85     1585.87     26.81 o
  10   6  12     1222.34     1239.53     24.26 o
  11   6  12      296.46      278.99     14.74 o
  12   6  12      760.99      735.33     24.48 o
  13   6  12     1238.95     1265.94     33.96 o
  14   6  12      895.89      863.34     28.57 o
  15   6  12       22.84       21.99     13.33 o
   1   7  12     5982.35     5994.91     31.55 o
   2   7  12     4526.78     4434.22     30.88 o
   3   7  12      934.49      965.04     16.33 o
   4   7  12      718.64      671.76     13.91 o
   5   7  12     1001.20     1008.68     19.30 o
   6   7  12       52.95       41.58      6.30 o
   7   7  12      393.43      403.58     13.48 o
   8   7  12      320.00      368.99     13.40 o
   9   7  12     1362.64     1313.81     24.32 o
  10   7  12      152.28      144.14     10.04 o
  11   7  12      320.70      328.93     15.49 o
  12   7  12       67.53       83.37     12.11 o
  13   7  12      143.76      145.60     13.52 o
  14   7  12        2.00        0.00     12.05 o
  15   7  12      640.78      604.01     30.25 o
   0   8  12      418.45      476.56     11.90 o
   1   8  12       96.59       88.35      4.68 o
   2   8  12      352.50      357.66      9.56 o
   3   8  12       19.16        7.37      4.00 o
   4   8  12     1579.11     1647.53     22.80 o
   5   8  12       19.52       10.15      5.64 o
   6   8  12      248.93      280.22     11.68 o
   7   8  12       14.04        5.29      6.50 o
   8   8  12      174.30      158.08      9.54 o
   9   8  12        3.70        3.10      7.44 o
  10   8  12       50.11       45.54      8.87 o
  11   8  12       74.36       59.71      9.34 o
  12   8  12       48.29       30.03     11.30 o
  13   8  12      785.37      791.00     29.19 o
  14   8  12        2.70        4.43     14.23 o
  15   8  12      176.05      187.89     32.69 o
   1   9  12     2500.17     2472.41     22.60 o
   2   9  12     4542.68     4511.87     33.66 o
   3   9  12       76.43       70.20      5.41 o
   4   9  12     2837.29     2903.08     31.33 o
   5   9  12     9673.10     9839.78     58.40 o
   6   9  12      877.85      835.45     19.96 o
   7   9  12     1946.93     1821.08     28.11 o
   8   9  12      463.58      438.54     15.07 o
   9   9  12     2153.23     2220.50     32.96 o
  10   9  12      174.38      167.25     11.39 o
  11   9  12     1450.84     1483.37     31.80 o
  12   9  12      289.77      264.71     17.21 o
  13   9  12        4.79        0.00     14.19 o
  14   9  12      278.73      301.90     22.88 o
  15   9  12      818.24      872.08     47.19 o
   0  10  12       64.63       34.63      5.46 o
   1  10  12      341.14      287.32      9.33 o
   2  10  12      342.56      310.50      9.46 o
   3  10  12     5978.72     6178.60     39.96 o
   4  10  12      626.37      684.12     16.29 o
   5  10  12       89.24       71.32      7.28 o
   6  10  12      720.43      786.80     19.66 o
   7  10  12     5253.82     5110.57     44.80 o
   8  10  12      622.74      578.76     16.84 o
   9  10  12     1180.95     1176.27     24.10 o
  10  10  12      622.80      650.41     21.56 o
  11  10  12      196.67      202.84     14.22 o
  12  10  12       23.62       18.88     14.12 o
  13  10  12      850.85      869.23     34.17 o
  14  10  12       83.18      110.05     18.62 o
   1  11  12        9.11        0.54      4.24 o
   2  11  12        0.74       11.99      5.22 o
   3  11  12      624.61      621.54     14.91 o
   4  11  12      100.11       85.23      7.37 o
   5  11  12       90.54      115.95      8.45 o
   6  11  12        9.37        4.62      6.96 o
   7  11  12      489.18      456.70     15.11 o
   8  11  12      404.67      400.71     15.26 o
   9  11  12      905.52      925.68     23.54 o
  10  11  12      103.02       91.06     10.96 o
  11  11  12      180.26      169.66     15.08 o
  12  11  12      126.04      124.68     15.84 o
  13  11  12        0.29       22.31     20.32 o
  14  11  12        5.26       15.17     16.10 o
   0  12  12     1126.77     1075.66     27.91 o
   1  12  12     2221.54     2282.09     28.73 o
   2  12  12       81.94       88.59      7.92 o
   3  12  12     7038.93     7073.76     50.98 o
   4  12  12     2299.69     2254.06     29.71 o
   5  12  12     2479.01     2447.56     31.61 o
   6  12  12      307.85      251.81     11.73 o
   7  12  12     1115.86     1147.31     22.23 o
   8  12  12      600.37      600.04     18.72 o
   9  12  12     1165.21     1192.50     25.65 o
  10  12  12      873.53      858.96     25.10 o
  11  12  12        5.90        0.00     12.47 o
  12  12  12       88.40       80.34     15.31 o
  13  12  12     1272.96     1374.55     46.10 o
  14  12  12       12.49        9.82     34.39 o
   1  13  12     2970.29     3025.93     41.39 o
   2  13  12     1460.41     1430.95     26.57 o
   3  13  12      587.06      589.65     16.94 o
   4  13  12       44.58       32.11      7.36 o
   5  13  12     2617.89     2655.45     33.49 o
   6  13  12       13.53        0.00      7.27 o
   7  13  12      681.82      720.91     20.05 o
   8  13  12      645.98      681.71     20.29 o
   9  13  12      301.42      307.21     15.69 o
  10  13  12      139.60      130.07     11.89 o
  11  13  12     2230.36     2247.54     46.90 o
  12  13  12      465.94      441.35     24.46 o
  13  13  12        4.45       12.03     15.46 o
   0  14  12     2317.92     2367.93     51.85 o
   1  14  12       13.03       25.13      8.18 o
   2  14  12      365.70      357.23     16.70 o
   3  14  12      479.99      489.76     17.37 o
   4  14  12      435.21      442.02     16.05 o
   5  14  12       20.48       13.80      7.91 o
   6  14  12       34.03       31.64      9.06 o
   7  14  12      470.41      434.94     17.80 o
   8  14  12       14.80       17.01     10.20 o
   9  14  12      329.07      347.05     18.01 o
  10  14  12       84.08      113.50     13.60 o
  11  14  12       26.39       25.67     14.60 o
  12  14  12       69.81       54.41     15.31 o
  13  14  12        1.02        0.00     19.43 o
   1  15  12     2421.76     2474.22     42.12 o
   2  15  12      129.34      128.46     11.81 o
   3  15  12       74.66       66.67      9.61 o
   4  15  12      196.20      205.43     12.62 o
   5  15  12     3310.67     3347.06     41.60 o
   6  15  12       13.66       16.23      9.19 o
   7  15  12       18.98       22.42     10.04 o
   8  15  12      180.43      160.76     13.90 o
   9  15  12     1100.66     1111.03     31.63 o
  10  15  12      106.25      112.89     15.00 o
  11  15  12      624.35      655.27     30.86 o
  12  15  12      230.57      216.95     21.21 o
   0  16  12     3789.77     3731.02     74.87 o
   1  16  12      214.77      202.58     14.44 o
   2  16  12      833.28      772.02     24.57 o
   3  16  12      468.66      456.56     19.28 o
   4  16  12      910.97      905.84     23.86 o
   5  16  12       41.28       38.78      9.19 o
   6  16  12      301.58      307.87     16.19 o
   7  16  12      711.55      709.23     25.28 o
   8  16  12      100.34      122.52     14.03 o
   9  16  12      234.83      201.95     17.55 o
  10  16  12      456.28      490.98     34.37 o
  11  16  12      182.50      160.06     18.49 o
  12  16  12      147.59      199.98     30.50 o
   1  17  12      145.69      119.70     13.66 o
   2  17  12       48.86       40.78     10.77 o
   3  17  12        1.64        0.00      9.68 o
   4  17  12       12.94       16.77      9.71 o
   5  17  12       58.56       39.09      8.98 o
   6  17  12       18.27       21.54     12.08 o
   7  17  12      245.23      235.67     16.76 o
   8  17  12       68.98       89.86     13.59 o
   9  17  12        2.25       22.52     12.62 o
  10  17  12       96.87       84.35     15.51 o
  11  17  12       28.93       54.61     16.15 o
   0  18  12       11.87       25.42     15.81 o
   1  18  12     1097.40     1098.55     34.95 o
   2  18  12      151.61      145.84     14.36 o
   3  18  12     1575.33     1561.42     34.99 o
   4  18  12        3.96        3.75      9.75 o
   5  18  12      194.45      196.66     14.64 o
   6  18  12        5.15        4.85     11.29 o
   7  18  12      887.81      951.23     31.73 o
   8  18  12      460.21      502.79     25.08 o
   9  18  12     1086.29     1165.43     36.11 o
  10  18  12      479.76      473.79     25.72 o
  11  18  12      208.57      197.83     38.46 o
   1  19  12     2805.90     2841.70     56.14 o
   2  19  12       75.86       62.66     12.61 o
   3  19  12      180.24      166.39     14.05 o
   4  19  12        6.57        0.00     11.31 o
   5  19  12      819.80      807.95     28.49 o
   6  19  12        1.46        1.89     13.43 o
   7  19  12        7.86        0.00     13.78 o
   8  19  12      717.24      801.91     32.52 o
   9  19  12      216.47      279.76     22.35 o
  10  19  12       40.04       40.25     30.86 o
   0  20  12        0.05       44.66     21.93 o
   1  20  12        4.02       19.95     12.23 o
   2  20  12        7.67       14.54     11.50 o
   3  20  12       10.84       21.43     10.97 o
   4  20  12      410.97      414.76     22.70 o
   5  20  12       15.44        0.00     13.39 o
   6  20  12       68.71       55.21     14.78 o
   7  20  12        1.13        0.00     14.81 o
   8  20  12        1.75       18.68     17.10 o
   9  20  12      103.91      152.14     23.14 o
   1  21  12      313.84      326.60     24.36 o
   2  21  12      217.34      188.71     17.99 o
   3  21  12       18.08        0.00     13.21 o
   4  21  12      114.63       90.05     14.40 o
   5  21  12      778.64      807.04     33.27 o
   6  21  12       17.68        5.41     14.44 o
   7  21  12       31.97       40.71     15.55 o
   8  21  12      319.78      320.16     32.52 o
   0  22  12      279.68      257.51     29.16 o
   1  22  12      280.20      324.64     23.59 o
   2  22  12        2.10        8.96     13.42 o
   3  22  12      677.39      694.60     32.23 o
   4  22  12       63.38       55.40     14.04 o
   5  22  12       63.02       50.96     15.46 o
   6  22  12      108.97      138.94     18.72 o
   7  22  12      973.84      969.65     70.87 o
   1  23  12       71.30       64.59     15.35 o
   2  23  12       43.90       52.20     16.48 o
   3  23  12       31.37       31.18     16.17 o
   4  23  12       14.64        6.70     17.57 o
   5  23  12       29.13        2.17     19.24 o
   0  24  12      520.92      457.23     44.25 o
   1  24  12      411.71      456.48     36.05 o
   2  24  12      309.43      258.59     28.54 o
   3  24  12      341.08      241.43     47.57 o
   1   1  13     3291.13     3299.75     30.55 o
   2   1  13    10559.42    10066.96     43.71 o
   3   1  13      983.60      931.14     14.65 o
   4   1  13     8138.85     8076.10     39.99 o
   5   1  13       92.52       85.54      4.61 o
   6   1  13     2981.80     2943.95     29.43 o
   7   1  13      253.29      227.65      9.30 o
   8   1  13     4380.87     4562.73     42.25 o
   9   1  13      127.36      146.40     10.25 o
  10   1  13      476.42      493.03     16.22 o
  11   1  13      236.04      238.42     13.01 o
  12   1  13      730.80      671.83     24.70 o
  13   1  13       64.07       45.77     13.39 o
  14   1  13     2210.96     2280.82     50.90 o
  15   1  13      101.85      127.41     16.75 o
  16   1  13        7.06        0.00     28.59 o
   0   2  13     5012.85     4564.36     45.71 o
   1   2  13       60.38       22.12      3.58 o
   2   2  13      469.32      410.06      9.22 o
   3   2  13     3134.84     3392.59     27.94 o
   4   2  13     6151.62     6267.93     33.16 o
   5   2  13      657.81      662.47     11.47 o
   6   2  13    14725.47    14992.19     67.26 o
   7   2  13      960.23      987.53     17.67 o
   8   2  13       99.42      106.43      8.29 o
   9   2  13       66.83       57.55      7.87 o
  10   2  13     3061.74     3069.25     38.53 o
  11   2  13      574.00      591.98     19.87 o
  12   2  13      648.08      644.52     24.32 o
  13   2  13        8.96       11.87     11.93 o
  14   2  13     1086.28     1154.10     36.89 o
  15   2  13       39.12       33.63     16.07 o
  16   2  13      786.88      948.54     59.68 o
   1   3  13      712.44      770.11     11.90 o
   2   3  13      278.82      281.59      7.74 o
   3   3  13       41.55       20.31      3.50 o
   4   3  13       26.20       28.18      3.95 o
   5   3  13     1602.52     1610.10     17.80 o
   6   3  13     1751.65     1693.57     20.86 o
   7   3  13       40.80       35.50      5.61 o
   8   3  13      304.68      282.76     11.77 o
   9   3  13        1.74       13.99      7.97 o
  10   3  13       44.17       23.34      7.78 o
  11   3  13       56.95       56.78      9.43 o
  12   3  13        0.38        7.68     11.00 o
  13   3  13        2.58        0.00     11.60 o
  14   3  13       67.95       61.90     14.78 o
  15   3  13       51.72       47.86     14.72 o
  16   3  13       68.81      118.88     29.54 o
   0   4  13    15139.26    14827.92    141.21 o
   1   4  13       97.39      118.77      4.63 o
   2   4  13     8397.18     8855.65     44.08 o
   3   4  13      306.11      333.96      8.66 o
   4   4  13     3824.71     3683.78     28.48 o
   5   4  13      822.29      798.90     14.17 o
   6   4  13     5172.00     5192.28     38.27 o
   7   4  13     3207.20     3111.58     33.71 o
   8   4  13      485.27      419.50     14.99 o
   9   4  13     2392.25     2330.18     34.01 o
  10   4  13     1906.35     1988.00     32.16 o
  11   4  13        7.20        8.11      8.79 o
  12   4  13      159.85      136.68     13.04 o
  13   4  13      192.36      207.85     16.47 o
  14   4  13      238.78      254.38     19.72 o
  15   4  13      105.72       71.66     15.26 o
  16   4  13      684.36      766.05     80.65 o
   1   5  13     1885.45     1916.20     16.95 o
   2   5  13     6186.49     6016.67     32.86 o
   3   5  13      318.91      323.35      8.01 o
   4   5  13     1022.13     1012.28     15.64 o
   5   5  13      464.00      469.26     11.93 o
   6   5  13      946.83      912.49     18.62 o
   7   5  13      504.82      506.49     15.16 o
   8   5  13     3633.94     3678.43     41.63 o
   9   5  13       29.57       23.21      8.46 o
  10   5  13      157.20      135.20     10.59 o
  11   5  13      396.00      403.47     16.86 o
  12   5  13     1352.40     1363.42     33.43 o
  13   5  13       91.10      111.28     13.56 o
  14   5  13      879.57      881.49     31.33 o
  15   5  13      153.20      135.31     21.28 o
   0   6  13      144.30      139.13      6.96 o
   1   6  13     2131.75     2003.35     17.72 o
   2   6  13     4668.70     4685.71     29.41 o
   3   6  13        1.71        5.90      3.47 o
   4   6  13       49.94       35.36      4.70 o
   5   6  13      685.69      672.80     15.40 o
   6   6  13       17.33       23.19      6.33 o
   7   6  13        4.13        6.29      6.12 o
   8   6  13      384.82      418.98     14.21 o
   9   6  13      188.83      175.44     10.82 o
  10   6  13      413.93      372.52     14.24 o
  11   6  13      128.87      124.47     11.17 o
  12   6  13      323.41      326.32     18.56 o
  13   6  13      517.56      531.52     21.74 o
  14   6  13      307.93      306.26     19.50 o
  15   6  13       11.84        2.90     16.02 o
   1   7  13     3222.30     3128.71     21.93 o
   2   7  13     5648.76     5417.61     34.71 o
   3   7  13      201.81      186.04      7.62 o
   4   7  13      767.81      792.05     15.41 o
   5   7  13      305.90      274.99     11.01 o
   6   7  13     3174.64     2948.90     34.42 o
   7   7  13        5.14        5.00      6.20 o
   8   7  13     1410.59     1462.59     25.59 o
   9   7  13      439.43      397.65     14.76 o
  10   7  13        2.07        0.00      8.17 o
  11   7  13      302.71      305.05     17.27 o
  12   7  13     1517.69     1546.02     33.92 o
  13   7  13       38.66       29.33     11.38 o
  14   7  13      567.83      651.23     27.84 o
  15   7  13      244.38      197.75     19.50 o
   0   8  13    25925.30    25926.89    131.76 o
   1   8  13      481.15      462.17      9.43 o
   2   8  13     1606.40     1638.54     19.36 o
   3   8  13       38.00       22.80      4.65 o
   4   8  13     2522.13     2554.64     28.74 o
   5   8  13       74.54       57.72      6.74 o
   6   8  13     4354.48     4491.88     44.56 o
   7   8  13       12.96       17.28      6.61 o
   8   8  13      417.27      461.47     14.95 o
   9   8  13      682.86      707.18     19.56 o
  10   8  13     1847.43     1904.23     32.19 o
  11   8  13        1.86        4.97      9.44 o
  12   8  13      737.79      734.84     25.44 o
  13   8  13      133.32      147.09     14.78 o
  14   8  13      579.69      580.42     27.81 o
  15   8  13       75.60       33.82     31.81 o
   1   9  13     1077.97     1014.24     15.23 o
   2   9  13      281.53      297.41      9.21 o
   3   9  13      465.80      449.68     11.44 o
   4   9  13      109.80      109.66      7.21 o
   5   9  13        1.46        6.43      6.59 o
   6   9  13       98.87      102.17      8.78 o
   7   9  13      161.90      138.38     10.00 o
   8   9  13     1136.59     1125.67     22.76 o
   9   9  13        5.11       16.11      7.91 o
  10   9  13      108.65      112.93     10.47 o
  11   9  13        9.24       14.61      9.68 o
  12   9  13       40.40       25.24     11.12 o
  13   9  13        0.58        0.00     13.87 o
  14   9  13       13.11       42.58     15.54 o
  15   9  13       78.00        3.78     23.89 o
   0  10  13       29.05       29.58      6.76 o
   1  10  13     5622.55     5677.59     37.23 o
   2  10  13      205.59      212.21      8.60 o
   3  10  13     1276.78     1278.67     18.89 o
   4  10  13     2333.28     2436.90     30.25 o
   5  10  13        3.34        9.54      6.30 o
   6  10  13     1390.16     1403.85     25.83 o
   7  10  13     1470.64     1398.78     25.94 o
   8  10  13      558.20      601.11     17.18 o
   9  10  13      175.26      173.21     10.93 o
  10  10  13     2617.19     2694.40     40.56 o
  11  10  13      156.76      127.67     12.93 o
  12  10  13      601.99      606.41     27.01 o
  13  10  13      111.63      144.87     18.48 o
  14  10  13      452.98      456.52     28.63 o
   1  11  13      328.33      304.85      9.74 o
   2  11  13    14710.59    15089.87    105.64 o
   3  11  13       40.96       46.81      6.46 o
   4  11  13     3458.66     3537.96     37.53 o
   5  11  13     2452.71     2388.00     31.63 o
   6  11  13      902.52      933.30     21.42 o
   7  11  13        9.75       15.03      7.72 o
   8  11  13     3629.53     3639.18     43.28 o
   9  11  13      365.82      365.26     15.14 o
  10  11  13       84.98       73.13     10.36 o
  11  11  13       77.61       64.48     11.70 o
  12  11  13     1720.74     1747.46     46.80 o
  13  11  13       25.67       17.42     15.54 o
  14  11  13      475.35      458.05     27.35 o
   0  12  13     2090.09     2031.48     38.56 o
   1  12  13      113.36      112.10      8.08 o
   2  12  13       38.84       31.53      7.36 o
   3  12  13     2257.81     2310.48     29.25 o
   4  12  13      396.13      409.50     13.90 o
   5  12  13      213.44      223.68     11.28 o
   6  12  13       11.68       17.98      7.58 o
   7  12  13        0.91       13.17      7.83 o
   8  12  13      209.45      189.14     11.92 o
   9  12  13       81.20       78.11      9.76 o
  10  12  13      678.35      686.65     24.11 o
  11  12  13        6.42        0.00     12.50 o
  12  12  13       83.13       68.89     13.89 o
  13  12  13       86.19       80.76     16.09 o
  14  12  13        9.15       12.51     28.23 o
   1  13  13      333.31      358.88     15.25 o
   2  13  13     6593.67     6693.36     58.48 o
   3  13  13       13.10       19.25      7.29 o
   4  13  13     2186.60     2193.35     30.82 o
   5  13  13      947.10      896.81     19.92 o
   6  13  13       22.53       15.76      8.11 o
   7  13  13        2.05        0.00      8.31 o
   8  13  13      665.70      662.75     21.08 o
   9  13  13      734.52      763.40     22.95 o
  10  13  13      391.97      381.23     18.35 o
  11  13  13      116.70      132.88     16.21 o
  12  13  13      555.97      646.31     30.24 o
  13  13  13        9.67       42.35     22.94 o
   0  14  13     3524.99     3480.18     68.65 o
   1  14  13      394.69      352.37     16.19 o
   2  14  13      775.64      792.22     26.52 o
   3  14  13      716.02      654.22     19.66 o
   4  14  13     3967.44     3869.66     44.25 o
   5  14  13       96.59       86.24      9.17 o
   6  14  13     2595.06     2659.31     40.85 o
   7  14  13      104.51       90.43     11.14 o
   8  14  13      388.69      381.01     18.73 o
   9  14  13      157.74      136.64     13.63 o
  10  14  13     1738.75     1812.53     40.51 o
  11  14  13      144.41      135.41     17.40 o
  12  14  13      108.61       77.46     17.24 o
  13  14  13       51.45      107.95     43.85 o
   1  15  13       94.82      100.19     11.14 o
   2  15  13      489.00      461.72     23.13 o
   3  15  13      350.99      343.08     16.44 o
   4  15  13      422.34      366.07     15.76 o
   5  15  13      496.59      503.42     20.15 o
   6  15  13      377.31      334.04     15.97 o
   7  15  13      186.19      203.87     14.89 o
   8  15  13      300.31      311.69     17.38 o
   9  15  13      112.89      113.50     13.75 o
  10  15  13      663.95      711.50     28.46 o
  11  15  13       72.76       99.18     17.00 o
  12  15  13      142.78      130.98     18.98 o
   0  16  13       66.08       61.63     15.58 o
   1  16  13        0.73        0.00     10.19 o
   2  16  13      110.46       85.30     11.16 o
   3  16  13      354.62      364.77     18.11 o
   4  16  13     1216.45     1221.10     28.77 o
   5  16  13       26.29       25.92      8.94 o
   6  16  13      108.85       67.88     10.34 o
   7  16  13       58.88       42.16     11.51 o
   8  16  13        0.52        7.58     11.33 o
   9  16  13     1187.77     1204.97     33.99 o
  10  16  13     1412.31     1496.40     42.34 o
  11  16  13       71.14       81.20     16.69 o
  12  16  13       91.40      144.66     42.48 o
   1  17  13      495.19      468.37     21.21 o
   2  17  13     1245.54     1270.31     32.45 o
   3  17  13       14.71       10.27      9.72 o
   4  17  13     1116.23     1090.59     28.39 o
   5  17  13      354.23      332.30     17.49 o
   6  17  13      829.39      852.62     26.85 o
   7  17  13      176.22      173.02     15.82 o
   8  17  13     2939.74     3074.82     52.87 o
   9  17  13       85.65       55.56     12.80 o
  10  17  13       78.10       62.56     14.82 o
  11  17  13      130.63       74.42     16.21 o
   0  18  13        7.15        4.29     17.40 o
   1  18  13       19.84       33.60     11.97 o
   2  18  13      232.49      221.35     15.85 o
   3  18  13       77.32       65.14     11.10 o
   4  18  13      196.19      200.16     13.81 o
   5  18  13       36.83       36.15     15.56 o
   6  18  13       54.44       56.77     13.38 o
   7  18  13      321.57      313.04     20.30 o
   8  18  13      109.18      135.98     16.45 o
   9  18  13       10.46        0.00     12.87 o
  10  18  13      116.32      125.05     21.19 o
  11  18  13        3.28        0.00     40.37 o
   1  19  13      314.68      281.44     20.11 o
   2  19  13       10.47        8.16     11.79 o
   3  19  13       10.19       12.90     11.17 o
   4  19  13       32.08       33.04     11.29 o
   5  19  13      227.84      187.68     17.89 o
   6  19  13       24.13       13.81     16.73 o
   7  19  13       29.11       25.58     13.83 o
   8  19  13      191.43      218.09     18.14 o
   9  19  13       86.18       72.05     16.31 o
  10  19  13        0.44       10.22     41.75 o
   0  20  13     3938.69     3956.36     96.70 o
   1  20  13        1.96        0.00     12.35 o
   2  20  13      874.70      907.99     31.33 o
   3  20  13      560.85      542.12     23.93 o
   4  20  13      458.81      391.67     26.95 o
   5  20  13       73.34       57.58     16.88 o
   6  20  13     1010.46      990.34     33.87 o
   7  20  13      580.26      540.13     27.11 o
   8  20  13       18.04        6.11     15.44 o
   9  20  13       22.29      136.55     66.76 o
   1  21  13      153.61       97.95     15.11 o
   2  21  13       79.36       64.38     13.44 o
   3  21  13        1.76        0.00     11.87 o
   4  21  13      261.08      252.77     18.53 o
   5  21  13      237.41      247.01     22.23 o
   6  21  13       49.82       81.87     15.70 o
   7  21  13        7.78       33.69     22.10 o
   0  22  13      203.36      173.98     25.44 o
   1  22  13       17.02        6.26     15.22 o
   2  22  13        4.16        0.04     13.42 o
   3  22  13      136.46      160.69     19.06 o
   4  22  13      109.29       77.80     15.19 o
   5  22  13       14.05        0.00     19.42 o
   6  22  13      130.92      149.62     19.45 o
   1  23  13       28.85        2.89     18.73 o
   2  23  13      709.65      704.01     34.46 o
   3  23  13       69.92       53.03     20.70 o
   4  23  13      571.32      569.72     37.55 o
   5  23  13      161.77      230.18     74.04 o
   0  24  13      190.00      240.47     49.25 o
   1  24  13      259.69      244.14     29.92 o
   2  24  13       58.60       43.79     28.29 o
   0   0  14     3035.70     3003.67     58.63 o
   1   0  14     9386.63     9263.47     77.46 o
   2   0  14      545.09      472.92     13.35 o
   3   0  14    33779.91    33960.84    192.61 o
   4   0  14    21795.99    21505.95    118.32 o
   5   0  14     1026.31     1020.14     21.00 o
   6   0  14     1325.68     1277.68     30.65 o
   7   0  14     5887.61     6191.64     60.14 o
   8   0  14      797.13      871.55     25.10 o
   9   0  14     8388.16     8417.75    107.00 o
  10   0  14      529.19      512.71     31.18 o
  11   0  14      426.05      387.60     28.15 o
  12   0  14      544.21      565.43     34.23 o
  13   0  14     1143.96     1126.44     53.70 o
  14   0  14      157.06      193.33     26.05 o
  15   0  14      220.75      269.77     34.08 o
   1   1  14     6410.83     6476.13     45.75 o
   2   1  14      142.64      124.99      4.91 o
   3   1  14      903.18      757.36     13.86 o
   4   1  14      948.71      958.17     14.77 o
   5   1  14     3459.65     3497.05     27.82 o
   6   1  14     1535.79     1535.28     22.61 o
   7   1  14       87.95       84.72      6.76 o
   8   1  14       11.85       16.54      6.03 o
   9   1  14     1602.58     1582.71     30.64 o
  10   1  14      527.49      492.55     18.74 o
  11   1  14      609.13      591.83     20.03 o
  12   1  14       21.65       24.64     11.06 o
  13   1  14        0.05        0.00     13.61 o
  14   1  14        5.19       16.10     13.49 o
  15   1  14      213.58      257.88     21.65 o
   0   2  14       47.70       60.57      7.15 o
   1   2  14       14.46        8.71      3.28 o
   2   2  14       50.41       61.93      4.26 o
   3   2  14     2078.20     2162.24     22.60 o
   4   2  14       10.59       15.89      4.05 o
   5   2  14     3217.28     3139.86     26.49 o
   6   2  14     2769.86     2743.97     26.69 o
   7   2  14     1527.38     1524.55     23.31 o
   8   2  14       83.86       57.41      6.75 o
   9   2  14     3965.30     4009.32     44.35 o
  10   2  14      209.15      199.59     12.80 o
  11   2  14      564.23      550.09     19.38 o
  12   2  14       42.19       58.86     11.47 o
  13   2  14      608.22      610.13     25.59 o
  14   2  14      418.28      428.67     24.45 o
  15   2  14      429.07      491.59     27.01 o
   1   3  14    17074.26    17462.90     89.27 o
   2   3  14     3353.52     3411.86     27.45 o
   3   3  14     1366.26     1364.39     17.32 o
   4   3  14     2005.31     1941.78     20.30 o
   5   3  14     4137.79     4260.98     34.09 o
   6   3  14       11.99        0.02      5.56 o
   7   3  14     1646.47     1704.22     24.06 o
   8   3  14     1447.34     1403.57     25.34 o
   9   3  14     1833.13     1851.30     32.38 o
  10   3  14        0.83        2.41      8.59 o
  11   3  14     3537.99     3579.77     45.01 o
  12   3  14      227.31      224.08     16.65 o
  13   3  14      160.00      157.71     15.16 o
  14   3  14       88.27       83.61     15.63 o
  15   3  14      825.58      846.80     35.49 o
   0   4  14     4626.31     4731.42     55.60 o
   1   4  14     1328.71     1237.57     14.63 o
   2   4  14      665.92      742.07     11.71 o
   3   4  14     1304.11     1306.38     16.87 o
   4   4  14     1995.28     2023.11     21.82 o
   5   4  14       27.95       30.72      4.78 o
   6   4  14      139.82      129.72      8.26 o
   7   4  14     2020.99     2084.02     28.15 o
   8   4  14      156.25      112.52      9.31 o
   9   4  14      143.68      127.04     10.57 o
  10   4  14      302.19      318.88     14.87 o
  11   4  14      723.64      734.73     22.45 o
  12   4  14      673.32      690.82     24.02 o
  13   4  14      930.24      935.34     30.83 o
  14   4  14      161.14      140.71     17.31 o
  15   4  14        2.35        7.49     13.70 o
   1   5  14     7089.62     7074.91     33.31 o
   2   5  14     2281.62     2188.10     20.12 o
   3   5  14       57.47       61.20      4.66 o
   4   5  14      599.53      586.34     12.24 o
   5   5  14      126.53      122.02      7.19 o
   6   5  14      105.60       82.70      7.61 o
   7   5  14     3310.28     3127.87     34.88 o
   8   5  14      718.30      640.87     18.01 o
   9   5  14        4.31        0.00      7.86 o
  10   5  14       30.13        9.73      9.01 o
  11   5  14      461.88      471.59     17.61 o
  12   5  14        4.58        2.24     10.01 o
  13   5  14      115.45       82.74     13.17 o
  14   5  14       93.00       68.06     14.06 o
  15   5  14      502.30      512.57     27.69 o
   0   6  14     2394.41     2357.88     31.13 o
   1   6  14     3822.07     3571.18     23.61 o
   2   6  14     4074.31     4055.33     27.74 o
   3   6  14     5132.48     5166.34     33.83 o
   4   6  14        5.78        2.49      4.58 o
   5   6  14        2.78        6.63      4.88 o
   6   6  14     1098.89     1031.64     21.44 o
   7   6  14     5410.61     5453.40     46.81 o
   8   6  14       15.93       11.06      7.30 o
   9   6  14     1898.95     1930.01     31.65 o
  10   6  14      365.04      399.94     15.89 o
  11   6  14      126.13      114.69     10.34 o
  12   6  14      868.33      875.80     27.08 o
  13   6  14      962.47     1001.77     29.80 o
  14   6  14      127.15      101.76     14.46 o
  15   6  14       28.99       33.39     15.63 o
   1   7  14      736.03      688.21     10.77 o
   2   7  14      265.41      227.85      8.29 o
   3   7  14      891.17      857.60     15.05 o
   4   7  14       31.95       25.16      4.86 o
   5   7  14     5439.05     5263.02     45.04 o
   6   7  14     1776.07     1715.86     28.83 o
   7   7  14      367.78      362.23     13.39 o
   8   7  14       87.14       92.82      8.90 o
   9   7  14      563.37      615.09     17.97 o
  10   7  14      123.41      146.32     10.68 o
  11   7  14     1043.04     1011.17     26.00 o
  12   7  14      178.27      199.84     14.84 o
  13   7  14        0.21        0.00     10.73 o
  14   7  14      283.98      316.63     22.89 o
  15   7  14      779.78      789.03     42.00 o
   0   8  14      356.62      386.72     12.22 o
   1   8  14     1777.83     1843.16     18.33 o
   2   8  14     1085.22     1082.55     16.33 o
   3   8  14     1030.38      927.59     17.23 o
   4   8  14      103.46       66.18      6.43 o
   5   8  14        0.56        0.00      6.01 o
   6   8  14      484.23      399.18     14.61 o
   7   8  14     1593.84     1517.94     26.81 o
   8   8  14       14.70       11.18      7.13 o
   9   8  14       27.62       27.50      7.61 o
  10   8  14      192.93      186.37     12.06 o
  11   8  14      225.61      230.00     14.44 o
  12   8  14      230.09      199.64     14.87 o
  13   8  14      491.92      479.14     23.04 o
  14   8  14       17.96        8.08     14.66 o
  15   8  14        5.30       20.11     20.35 o
   1   9  14     4191.52     4397.61     31.96 o
   2   9  14     1463.81     1408.05     18.61 o
   3   9  14      341.06      378.76     11.23 o
   4   9  14      273.18      241.04     10.23 o
   5   9  14     7163.01     7340.22     56.12 o
   6   9  14      129.42      130.38      9.90 o
   7   9  14     1102.00     1115.06     23.01 o
   8   9  14      626.91      589.58     18.41 o
   9   9  14     2475.74     2527.70     37.97 o
  10   9  14      227.80      213.53     13.11 o
  11   9  14     1293.03     1260.07     29.31 o
  12   9  14      566.56      536.31     24.28 o
  13   9  14       22.93       32.92     13.30 o
  14   9  14       51.90       30.78     14.42 o
   0  10  14     1447.91     1533.60     30.69 o
   1  10  14     1083.21     1133.30     17.78 o
   2  10  14      476.83      458.48     11.82 o
   3  10  14     3997.59     4268.49     35.86 o
   4  10  14       84.24       54.26      8.08 o
   5  10  14       28.16       30.36      6.47 o
   6  10  14       80.19       85.01      9.10 o
   7  10  14     2416.11     2393.74     34.02 o
   8  10  14       46.35       41.70      8.21 o
   9  10  14     1091.47     1136.62     24.66 o
  10  10  14      909.27      914.78     24.22 o
  11  10  14       70.85       47.16     10.40 o
  12  10  14       66.61       68.21     14.80 o
  13  10  14     1262.20     1358.40     43.45 o
  14  10  14        9.71        0.00     17.86 o
   1  11  14      177.85      187.84      8.63 o
   2  11  14      458.59      434.79     11.79 o
   3  11  14       96.11       94.92      7.71 o
   4  11  14      242.87      251.62     11.55 o
   5  11  14      325.43      321.79     13.08 o
   6  11  14      496.24      467.58     16.54 o
   7  11  14      336.17      312.86     13.52 o
   8  11  14       10.54       13.69      7.97 o
   9  11  14     1346.19     1322.71     27.88 o
  10  11  14      100.54      101.13     11.40 o
  11  11  14        3.82        2.28     10.95 o
  12  11  14        4.29        0.00     13.88 o
  13  11  14       19.35       31.66     14.18 o
  14  11  14       29.52        0.00     17.41 o
   0  12  14        4.66        0.00      8.79 o
   1  12  14     2227.76     2249.20     30.03 o
   2  12  14        1.14        2.92      6.35 o
   3  12  14     9357.18     9489.57     72.09 o
   4  12  14      212.08      195.87     11.12 o
   5  12  14     1141.15     1042.04     22.32 o
   6  12  14      633.21      603.96     18.82 o
   7  12  14     2002.50     2065.75     32.25 o
   8  12  14       96.04       77.38      9.66 o
   9  12  14     1341.27     1332.98     28.57 o
  10  12  14       15.48       17.97      9.54 o
  11  12  14      141.66      114.05     12.74 o
  12  12  14        1.56        0.00     14.99 o
  13  12  14      753.37      772.82     35.32 o
   1  13  14     1389.15     1407.69     27.03 o
   2  13  14      602.59      598.36     21.22 o
   3  13  14      794.87      798.13     20.00 o
   4  13  14       96.53      104.17      9.21 o
   5  13  14     4033.82     4049.28     43.08 o
   6  13  14      133.24      119.63      9.78 o
   7  13  14       39.69       35.08      8.45 o
   8  13  14       71.08       65.24     10.02 o
   9  13  14      598.48      571.16     20.71 o
  10  13  14      183.36      146.70     13.61 o
  11  13  14      600.25      626.03     26.96 o
  12  13  14      123.13      108.21     15.72 o
  13  13  14        0.84        0.00     14.90 o
   0  14  14      445.27      442.30     27.27 o
   1  14  14     1016.71     1001.89     25.95 o
   2  14  14       55.00       51.54      9.61 o
   3  14  14      310.74      286.01     14.64 o
   4  14  14      108.66      101.14     10.56 o
   5  14  14       81.49       58.27      8.78 o
   6  14  14       27.34       31.42      9.99 o
   7  14  14      491.84      420.56     19.11 o
   8  14  14      104.90       91.60     11.97 o
   9  14  14      306.40      292.39     17.40 o
  10  14  14       21.25       32.10     11.68 o
  11  14  14       69.99       71.07     14.84 o
  12  14  14        1.47        0.00     16.83 o
  13  14  14        3.64        0.00     52.69 o
   1  15  14     3384.28     3360.05     48.11 o
   2  15  14      843.28      824.28     24.92 o
   3  15  14      111.02      117.15     12.36 o
   4  15  14        4.21       11.04      9.05 o
   5  15  14     3902.71     3992.84     52.60 o
   6  15  14       16.67        4.89      9.07 o
   7  15  14      319.23      303.36     17.05 o
   8  15  14      350.68      341.52     18.36 o
   9  15  14     1395.65     1485.13     37.16 o
  10  15  14      138.36      160.23     16.05 o
  11  15  14     1324.34     1434.77     44.28 o
  12  15  14       58.04       44.13     16.40 o
   0  16  14       23.42        0.00     13.80 o
   1  16  14      338.95      317.91     18.93 o
   2  16  14      132.66      123.37     12.38 o
   3  16  14     2652.64     2701.66     55.71 o
   4  16  14      201.56      188.04     13.71 o
   5  16  14        6.10        9.37      9.67 o
   6  16  14      272.69      264.48     16.60 o
   7  16  14      784.16      777.13     26.17 o
   8  16  14      228.72      251.91     18.82 o
   9  16  14      591.49      544.54     24.43 o
  10  16  14      283.77      308.78     20.83 o
  11  16  14      136.22      157.25     18.61 o
   1  17  14        0.97        0.00     11.19 o
   2  17  14      261.46      266.34     16.64 o
   3  17  14      280.36      297.53     17.38 o
   4  17  14        1.08        4.77      9.86 o
   5  17  14       31.42       19.35     10.09 o
   6  17  14      113.61       98.74     12.51 o
   7  17  14       60.10       71.44     13.75 o
   8  17  14        2.16        6.20     12.01 o
   9  17  14       66.83       78.54     13.80 o
  10  17  14        2.71       16.77     13.54 o
  11  17  14        2.06        0.00     29.79 o
   0  18  14        4.78        0.00     17.48 o
   1  18  14      517.17      483.14     24.33 o
   2  18  14       33.59       22.21     10.79 o
   3  18  14      890.12      898.76     27.55 o
   4  18  14       22.59       19.63     10.61 o
   5  18  14      129.07      114.56     13.90 o
   6  18  14       20.42        0.00     12.50 o
   7  18  14     1676.66     1696.61     42.27 o
   8  18  14       77.60       76.74     14.03 o
   9  18  14      140.84      100.57     16.09 o
  10  18  14        2.21       29.81     18.94 o
   1  19  14      951.55      905.76     34.63 o
   2  19  14      155.78      141.01     15.08 o
   3  19  14      123.36      101.12     12.52 o
   4  19  14       61.76       76.43     12.21 o
   5  19  14      474.57      441.31     24.64 o
   6  19  14       32.96       32.29     13.61 o
   7  19  14      129.16      151.09     17.40 o
   8  19  14      168.51      192.19     20.30 o
   9  19  14      337.99      355.13     24.72 o
   0  20  14      585.48      545.18     39.73 o
   1  20  14       72.45       47.31     13.31 o
   2  20  14       59.40       47.28     14.89 o
   3  20  14      104.97       84.46     17.94 o
   4  20  14      202.98      224.92     18.08 o
   5  20  14       92.31       93.42     15.61 o
   6  20  14        6.54        0.00     13.65 o
   7  20  14       75.54       65.78     16.69 o
   8  20  14        0.02        1.26     17.03 o
   1  21  14     1244.12     1236.99     36.94 o
   2  21  14      175.93      172.79     16.42 o
   3  21  14      298.55      248.36     23.23 o
   4  21  14       54.95       26.30     18.58 o
   5  21  14      977.74     1000.77     40.56 o
   6  21  14       14.95       14.55     17.28 o
   7  21  14      261.80      289.10     24.64 o
   0  22  14      986.24      981.35     48.77 o
   1  22  14      756.31      766.75     31.97 o
   2  22  14        6.74        0.00     14.07 o
   3  22  14     1213.63     1288.49     46.12 o
   4  22  14        2.94       22.13     16.00 o
   5  22  14       50.26       41.35     18.51 o
   6  22  14      108.84      117.13     41.01 o
   1  23  14       43.11       39.20     22.39 o
   2  23  14        3.67       24.30     14.98 o
   3  23  14       27.54       18.59     19.21 o
   4  23  14      101.57      101.15     29.35 o
   0  24  14       20.78        0.00     65.66 o
   1   1  15      357.74      388.53     12.30 o
   2   1  15    16927.02    17084.08     65.59 o
   3   1  15     2680.89     2692.20     26.81 o
   4   1  15    13630.82    13594.85     55.90 o
   5   1  15        2.73        3.71      4.20 o
   6   1  15     4128.16     4181.08     38.83 o
   7   1  15       31.37       23.31      6.01 o
   8   1  15     7973.20     8387.13     59.93 o
   9   1  15      268.69      279.05     12.17 o
  10   1  15       55.39       49.84      9.15 o
  11   1  15      594.28      574.93     19.80 o
  12   1  15      751.77      725.21     24.44 o
  13   1  15      269.26      268.41     20.85 o
  14   1  15      624.59      699.59     30.63 o
  15   1  15       27.72       20.25     14.89 o
   0   2  15     9677.72     9452.75     70.71 o
   1   2  15     1254.31     1349.18     20.59 o
   2   2  15     3175.22     3021.76     27.95 o
   3   2  15      696.62      688.65     12.63 o
   4   2  15    10351.43    10361.27     49.13 o
   5   2  15     2943.47     2895.94     26.89 o
   6   2  15     2654.24     2633.54     31.91 o
   7   2  15      120.27      117.15      8.21 o
   8   2  15      946.83      935.92     19.26 o
   9   2  15       98.67      100.25      9.59 o
  10   2  15     3692.69     3882.53     46.73 o
  11   2  15       58.26       51.20     11.97 o
  12   2  15      667.31      685.30     23.83 o
  13   2  15      101.43       89.76     13.42 o
  14   2  15      737.14      749.25     31.61 o
  15   2  15        0.50        0.00     15.28 o
   1   3  15      162.33      152.98      7.02 o
   2   3  15     2719.70     2790.20     25.04 o
   3   3  15      182.53      164.37      7.67 o
   4   3  15      471.57      429.61     10.31 o
   5   3  15       33.78       16.18      4.50 o
   6   3  15      495.57      471.38     13.49 o
   7   3  15       47.78       41.26      7.33 o
   8   3  15      680.93      677.37     19.27 o
   9   3  15      102.44       83.20     10.07 o
  10   3  15      345.18      308.47     16.02 o
  11   3  15        1.84       14.50      9.32 o
  12   3  15      178.95      201.52     15.57 o
  13   3  15      143.68      126.00     14.62 o
  14   3  15       83.79       95.29     15.93 o
  15   3  15        2.34        0.00     16.15 o
   0   4  15     7931.22     7815.78     60.89 o
   1   4  15      142.58      164.51      6.65 o
   2   4  15     4407.44     4412.45     30.36 o
   3   4  15     1218.28     1122.80     16.33 o
   4   4  15     7099.06     7045.67     41.71 o
   5   4  15      202.71      165.54      7.24 o
   6   4  15     3768.49     3931.98     37.76 o
   7   4  15      187.58      189.65     11.16 o
   8   4  15       26.15       21.87      7.37 o
   9   4  15      146.66      169.83     13.84 o
  10   4  15     1295.78     1360.72     29.85 o
  11   4  15      162.33      173.11     13.38 o
  12   4  15     1631.20     1602.24     38.90 o
  13   4  15        3.28       14.21     11.91 o
  14   4  15      637.79      666.99     30.91 o
  15   4  15        0.09        2.68     13.43 o
   1   5  15       60.47       37.81      4.20 o
   2   5  15     7253.65     7014.69     36.51 o
   3   5  15      171.24      138.84      6.47 o
   4   5  15     2907.17     2885.23     27.56 o
   5   5  15        9.89        5.64      4.82 o
   6   5  15     3002.44     2987.16     35.72 o
   7   5  15       98.15       97.18      8.22 o
   8   5  15     5918.82     6016.10     53.38 o
   9   5  15      202.81      172.07     10.99 o
  10   5  15      394.71      364.64     15.77 o
  11   5  15       11.49       12.49      9.95 o
  12   5  15     2768.61     2866.63     47.50 o
  13   5  15        7.17        0.00     12.64 o
  14   5  15      897.11      937.06     31.55 o
  15   5  15       64.85       58.62     15.06 o
   0   6  15     2437.21     2487.46     31.43 o
   1   6  15       35.90       38.61      3.73 o
   2   6  15      340.59      335.88      8.83 o
   3   6  15      200.40      203.23      7.85 o
   4   6  15       49.15       38.14      5.40 o
   5   6  15      123.94      102.82      7.56 o
   6   6  15      686.24      639.38     18.32 o
   7   6  15       34.86       38.60      7.46 o
   8   6  15       33.17       19.97      8.05 o
   9   6  15      199.18      177.39     12.85 o
  10   6  15      490.95      466.98     17.12 o
  11   6  15       29.05       16.08      8.71 o
  12   6  15       10.73       22.56     10.82 o
  13   6  15      195.35      185.82     16.31 o
  14   6  15        1.74        9.40     12.14 o
  15   6  15        5.41       42.64     17.34 o
   1   7  15      310.79      240.17      6.92 o
   2   7  15      115.19      128.98      6.56 o
   3   7  15     1740.85     1658.17     21.65 o
   4   7  15      919.91      968.76     18.00 o
   5   7  15     1133.27     1152.26     21.18 o
   6   7  15     1283.03     1288.73     25.86 o
   7   7  15       27.99       12.80      6.85 o
   8   7  15     1728.65     1811.27     30.56 o
   9   7  15      181.55      175.55     11.74 o
  10   7  15       13.60       26.73      8.25 o
  11   7  15      132.95      130.61     11.67 o
  12   7  15     1126.18     1108.87     28.60 o
  13   7  15       23.38       33.04     11.49 o
  14   7  15      333.93      328.61     20.77 o
  15   7  15      164.58      150.75     37.91 o
   0   8  15    14579.41    14850.31     86.13 o
   1   8  15      330.13      340.42      8.76 o
   2   8  15      329.01      314.06      9.97 o
   3   8  15      585.71      546.66     13.14 o
   4   8  15     2315.70     2314.67     28.45 o
   5   8  15      367.84      346.50     13.14 o
   6   8  15     5127.16     5322.76     52.12 o
   7   8  15      946.17      956.00     22.54 o
   8   8  15       20.80       22.43      8.27 o
   9   8  15       57.16       57.81      9.30 o
  10   8  15     1770.55     1733.20     30.91 o
  11   8  15        6.07       23.35      9.43 o
  12   8  15       90.16       63.12     11.59 o
  13   8  15      110.02       80.70     12.24 o
  14   8  15      827.95      854.96     31.64 o
  15   8  15        0.16       33.39     88.18 o
   1   9  15       32.30       27.82      4.20 o
   2   9  15      525.95      519.17     11.80 o
   3   9  15      752.87      677.53     14.35 o
   4   9  15       35.46        8.82      5.90 o
   5   9  15        2.16       13.31      6.77 o
   6   9  15        6.36        0.00      7.41 o
   7   9  15      277.02      235.39     12.42 o
   8   9  15      685.01      661.66     19.68 o
   9   9  15        7.76       14.71      8.94 o
  10   9  15      264.69      265.16     14.87 o
  11   9  15       16.09       27.98     10.20 o
  12   9  15      448.16      486.01     21.00 o
  13   9  15       22.93       41.24     12.99 o
  14   9  15       90.39      110.93     18.45 o
   0  10  15     6836.33     6897.42     65.08 o
   1  10  15      189.66      177.68      7.97 o
   2  10  15       40.66       37.42      5.27 o
   3  10  15      674.47      651.75     14.85 o
   4  10  15     1320.06     1372.42     22.73 o
   5  10  15        4.04       12.91      7.31 o
   6  10  15     3142.44     3204.90     39.97 o
   7  10  15       24.20       13.63      7.72 o
   8  10  15      308.22      314.73     13.99 o
   9  10  15        0.43        0.00      9.19 o
  10  10  15     1480.90     1478.50     31.37 o
  11  10  15      523.57      511.64     20.84 o
  12  10  15      786.89      782.98     29.43 o
  13  10  15       54.14       59.56     16.93 o
  14  10  15      412.75      445.13     32.45 o
   1  11  15     1212.42     1161.48     19.72 o
   2  11  15    12838.36    13166.30     90.69 o
   3  11  15        6.85       10.02      6.39 o
   4  11  15     2376.36     2462.26     37.90 o
   5  11  15     1063.11     1044.13     22.05 o
   6  11  15      985.24     1014.86     24.28 o
   7  11  15       56.27       57.97      8.90 o
   8  11  15     3272.85     3269.97     41.10 o
   9  11  15        4.18        0.00      8.51 o
  10  11  15      771.49      799.30     24.00 o
  11  11  15      326.37      338.17     18.77 o
  12  11  15     1478.95     1473.26     41.33 o
  13  11  15       76.01       50.39     16.48 o
  14  11  15      891.29     1066.67     88.81 o
   0  12  15      105.68       93.15     11.39 o
   1  12  15      472.07      471.66     14.18 o
   2  12  15      298.92      279.52     11.27 o
   3  12  15       75.83       67.84      8.07 o
   4  12  15     1907.06     1893.51     29.62 o
   5  12  15       17.56        7.59      8.36 o
   6  12  15      696.64      715.58     20.79 o
   7  12  15      248.73      251.23     13.84 o
   8  12  15       80.95       90.13     10.17 o
   9  12  15       36.20       23.81      9.25 o
  10  12  15     1209.30     1179.83     29.27 o
  11  12  15       52.01       31.02     11.36 o
  12  12  15       12.21       15.24     14.18 o
  13  12  15       38.48       36.67     16.44 o
   1  13  15      105.58       75.89      8.61 o
   2  13  15     2599.66     2600.20     35.85 o
   3  13  15       57.62       56.45      8.66 o
   4  13  15      706.57      717.07     19.28 o
   5  13  15      658.98      678.73     20.17 o
   6  13  15      206.73      206.42     12.48 o
   7  13  15       84.50       78.95      9.98 o
   8  13  15      354.72      342.75     16.36 o
   9  13  15      328.69      318.66     16.69 o
  10  13  15      396.71      416.09     20.17 o
  11  13  15      643.54      666.11     27.45 o
  12  13  15      492.32      508.91     29.08 o
  13  13  15        1.16        0.00     25.18 o
   0  14  15     4136.02     4223.93     87.56 o
   1  14  15       12.25        8.62      9.37 o
   2  14  15      955.07      970.00     24.41 o
   3  14  15      705.98      640.52     21.08 o
   4  14  15     2254.05     2323.96     37.17 o
   5  14  15       81.19       84.18      9.68 o
   6  14  15     2384.53     2415.64     38.52 o
   7  14  15       69.97       56.81     10.15 o
   8  14  15        3.21        4.66      9.93 o
   9  14  15       58.31       60.38     11.86 o
  10  14  15     3060.61     3168.27     70.49 o
  11  14  15       32.60       31.76     15.24 o
  12  14  15      147.16      119.40     20.06 o
   1  15  15       24.48       17.04      9.72 o
   2  15  15      801.52      763.48     27.39 o
   3  15  15      463.16      443.62     19.39 o
   4  15  15       94.32       89.28     11.78 o
   5  15  15      229.92      237.83     15.59 o
   6  15  15       32.65       51.90     10.14 o
   7  15  15      238.62      216.64     15.34 o
   8  15  15      107.35       96.84     12.40 o
   9  15  15      802.54      850.93     30.45 o
  10  15  15      586.14      607.27     28.26 o
  11  15  15      274.20      269.71     23.60 o
  12  15  15       11.53       84.68     39.98 o
   0  16  15      970.56      929.12     40.39 o
   1  16  15        1.97       22.18     10.82 o
   2  16  15      385.10      376.09     18.79 o
   3  16  15       70.97       51.28     10.38 o
   4  16  15      491.82      481.93     20.25 o
   5  16  15        3.46       16.30     10.59 o
   6  16  15      162.21      133.92     13.33 o
   7  16  15       74.09       71.51     12.81 o
   8  16  15       14.75        0.00     12.39 o
   9  16  15      265.93      241.93     18.20 o
  10  16  15      759.43      795.65     33.47 o
  11  16  15        8.26        4.30     15.54 o
   1  17  15      333.85      313.69     19.48 o
   2  17  15     1216.76     1171.06     31.70 o
   3  17  15      263.62      311.10     18.37 o
   4  17  15      543.86      561.38     22.03 o
   5  17  15        3.21        0.00     10.54 o
   6  17  15       67.63       50.24     14.48 o
   7  17  15       14.54       25.64     13.00 o
   8  17  15     2159.39     2217.32     50.79 o
   9  17  15       28.39       31.33     12.76 o
  10  17  15        7.66        0.00     14.46 o
  11  17  15       56.19        0.00     31.21 o
   0  18  15      193.94      184.03     24.36 o
   1  18  15        0.15       11.19     11.81 o
   2  18  15       10.43        0.00     10.93 o
   3  18  15      119.18      127.98     14.07 o
   4  18  15        9.04        0.00     10.91 o
   5  18  15       65.81       50.01     13.55 o
   6  18  15      180.57      128.89     15.64 o
   7  18  15        2.19        4.45     14.72 o
   8  18  15      258.30      250.23     20.36 o
   9  18  15        6.98        0.00     15.37 o
  10  18  15      294.34      275.42     50.23 o
   1  19  15       56.53       36.18     12.83 o
   2  19  15      265.49      280.80     19.55 o
   3  19  15       67.66       77.30     13.08 o
   4  19  15       40.10       20.38     11.75 o
   5  19  15       14.62       13.93     14.60 o
   6  19  15       56.42       57.16     25.15 o
   7  19  15        6.75        2.30     18.18 o
   8  19  15      390.00      434.35     27.15 o
   9  19  15       34.99       60.71     23.60 o
   0  20  15     2746.14     2612.22     80.85 o
   1  20  15        7.32        6.00     14.56 o
   2  20  15      198.72      174.67     16.65 o
   3  20  15       48.84       48.12     11.59 o
   4  20  15      544.67      543.34     27.23 o
   5  20  15       66.22       22.59     16.75 o
   6  20  15     1547.45     1657.47     51.14 o
   7  20  15       50.65       45.38     16.50 o
   8  20  15        8.38       42.83     24.29 o
   1  21  15        6.99       36.34     12.83 o
   2  21  15      146.45      140.16     15.89 o
   3  21  15       34.78       35.74     13.77 o
   4  21  15      232.86      236.71     21.87 o
   5  21  15        1.31        0.00     18.64 o
   6  21  15        5.92       15.10     24.38 o
   7  21  15        3.35        0.00     30.42 o
   0  22  15        5.70       26.26     18.23 o
   1  22  15        8.63       17.10     13.82 o
   2  22  15       77.25       68.66     15.62 o
   3  22  15      232.67      227.98     21.18 o
   4  22  15       66.62       42.78     17.70 o
   5  22  15        0.84       28.66     29.67 o
   1  23  15       53.93       52.97     19.01 o
   2  23  15     1285.03     1361.91     53.27 o
   3  23  15        0.36       19.19     22.19 o
   0   0  16       10.55       38.50     10.80 o
   1   0  16     1111.30     1002.49     24.49 o
   2   0  16     1179.65     1220.05     28.64 o
   3   0  16    22950.35    22913.31    139.96 o
   4   0  16     1287.59     1264.25     30.17 o
   5   0  16     3014.55     2917.87     46.76 o
   6   0  16      226.00      209.06     15.40 o
   7   0  16     2706.84     2887.56     47.28 o
   8   0  16       15.82       10.64      9.47 o
   9   0  16     3883.45     4045.26     65.89 o
  10   0  16     1373.50     1378.85     44.81 o
  11   0  16      682.53      647.67     35.23 o
  12   0  16      129.09      134.55     19.63 o
  13   0  16     1133.22     1068.01     56.43 o
  14   0  16        0.49       25.71     22.79 o
  15   0  16      390.24      445.47     39.79 o
   1   1  16     2195.49     2209.05     26.98 o
   2   1  16       29.67       30.35      5.73 o
   3   1  16     3096.29     3092.02     32.27 o
   4   1  16      870.08      854.87     15.58 o
   5   1  16     5509.56     5683.08     43.35 o
   6   1  16       11.57       10.50      6.02 o
   7   1  16      308.53      291.62     12.08 o
   8   1  16      372.52      390.65     14.57 o
   9   1  16      571.89      560.60     20.46 o
  10   1  16      380.45      366.35     18.70 o
  11   1  16      650.00      669.87     21.96 o
  12   1  16      313.46      284.11     18.45 o
  13   1  16        6.11        8.99     13.02 o
  14   1  16        1.34       31.31     14.91 o
  15   1  16      356.42      395.14     28.15 o
   0   2  16      238.44      289.76     15.04 o
   1   2  16     1278.68     1280.78     20.78 o
   2   2  16      184.67      168.21      8.74 o
   3   2  16     5061.08     5013.95     36.58 o
   4   2  16        0.15        7.03      4.09 o
   5   2  16      953.89      890.34     16.49 o
   6   2  16      550.44      531.20     16.67 o
   7   2  16      291.57      312.78     12.99 o
   8   2  16       72.68       57.91      8.35 o
   9   2  16     1533.30     1547.89     30.79 o
  10   2  16       76.74       95.96     11.17 o
  11   2  16      387.86      380.57     17.09 o
  12   2  16        1.61        1.81      9.93 o
  13   2  16      133.88      109.27     15.65 o
  14   2  16        2.14        2.26     15.65 o
  15   2  16       38.77       10.80     15.08 o
   1   3  16     7719.32     7562.92     50.08 o
   2   3  16     2078.66     2084.11     25.05 o
   3   3  16     8200.14     8232.65     51.19 o
   4   3  16     5586.02     5551.78     37.11 o
   5   3  16     2960.88     3279.90     29.51 o
   6   3  16        8.83        4.08      6.50 o
   7   3  16     3387.32     3482.51     39.57 o
   8   3  16       87.02       72.76      8.42 o
   9   3  16     1881.35     1914.39     34.35 o
  10   3  16       88.44       76.28     10.51 o
  11   3  16     3864.69     3920.35     49.35 o
  12   3  16       22.44       21.55     10.94 o
  13   3  16       10.09       13.55     12.07 o
  14   3  16       29.34       12.64     23.41 o
  15   3  16     1419.39     1547.09     56.86 o
   0   4  16     1758.70     1837.71     31.01 o
   1   4  16     2754.55     2755.27     30.20 o
   2   4  16       27.25       26.07      4.46 o
   3   4  16      308.23      277.10      9.42 o
   4   4  16       69.67       68.84      5.43 o
   5   4  16      708.59      692.04     14.47 o
   6   4  16       27.18       22.64      6.67 o
   7   4  16     1514.17     1545.96     27.88 o
   8   4  16      272.12      299.60     15.16 o
   9   4  16      185.57      187.22     15.83 o
  10   4  16        0.34        0.00     11.27 o
  11   4  16       24.25       19.08      8.97 o
  12   4  16       34.37       32.85      9.87 o
  13   4  16     1069.72     1044.69     30.54 o
  14   4  16       67.04       51.63     15.15 o
  15   4  16        0.96        2.10     15.81 o
   1   5  16     1525.51     1584.40     19.74 o
   2   5  16      939.38      871.13     14.87 o
   3   5  16     1662.29     1557.28     20.67 o
   4   5  16     2251.47     2246.90     26.56 o
   5   5  16       10.95        6.45      5.15 o
   6   5  16      106.79      118.41     10.24 o
   7   5  16      329.70      280.55     13.05 o
   8   5  16       20.08       18.48      7.48 o
   9   5  16      428.36      429.82     16.32 o
  10   5  16        7.08        5.64      8.83 o
  11   5  16     2060.83     2078.25     36.87 o
  12   5  16      186.70      188.42     16.39 o
  13   5  16       46.22       39.13     14.03 o
  14   5  16        4.51        4.92     14.21 o
  15   5  16      228.42      246.78     30.37 o
   0   6  16     1733.36     1786.84     27.57 o
   1   6  16     3406.85     3481.45     29.80 o
   2   6  16        4.56        6.14      4.65 o
   3   6  16     2566.72     2584.28     28.41 o
   4   6  16      111.35       92.72      6.47 o
   5   6  16      709.63      700.06     16.20 o
   6   6  16       12.46        6.64      6.87 o
   7   6  16     6626.20     6760.86     55.68 o
   8   6  16       51.37       49.66      7.98 o
   9   6  16      675.25      655.98     19.74 o
  10   6  16       58.76       53.82      9.05 o
  11   6  16      476.91      508.96     19.04 o
  12   6  16        6.30        8.79     10.26 o
  13   6  16     1806.22     1842.37     42.26 o
  14   6  16       53.48       46.83     14.71 o
  15   6  16      122.19       87.92     42.56 o
   1   7  16     1839.51     1924.14     21.69 o
   2   7  16      367.62      268.94      9.35 o
   3   7  16     3479.00     3585.46     33.88 o
   4   7  16     2150.26     2072.98     27.11 o
   5   7  16     4924.62     4966.06     43.85 o
   6   7  16      259.58      234.43     12.34 o
   7   7  16      803.50      792.83     20.22 o
   8   7  16      416.19      421.28     16.01 o
   9   7  16      795.03      772.90     21.93 o
  10   7  16        2.91        1.91      8.57 o
  11   7  16      433.61      415.34     17.98 o
  12   7  16      351.85      333.61     18.85 o
  13   7  16      125.40      114.44     14.46 o
  14   7  16        0.33        4.49     13.45 o
   0   8  16     2208.17     2167.75     31.45 o
   1   8  16     1179.84     1139.15     16.37 o
   2   8  16       63.75       81.88      6.46 o
   3   8  16     2106.22     2106.01     26.42 o
   4   8  16        2.05        1.41      5.93 o
   5   8  16        0.91       10.01      6.96 o
   6   8  16        5.11        9.64      7.75 o
   7   8  16      549.12      545.91     18.07 o
   8   8  16       49.87       35.81      8.46 o
   9   8  16       89.87       76.20      9.37 o
  10   8  16       23.42       28.34      9.61 o
  11   8  16     2012.91     2065.93     37.78 o
  12   8  16       18.20       15.61     11.56 o
  13   8  16       10.03       24.09     12.42 o
  14   8  16        0.11       32.77     14.49 o
   1   9  16     7450.07     7639.14     45.25 o
   2   9  16       64.68       60.82      5.92 o
   3   9  16      166.47      186.38      8.39 o
   4   9  16      316.19      233.72     10.64 o
   5   9  16     7099.87     7384.20     61.86 o
   6   9  16        6.40       19.12      8.03 o
   7   9  16      187.66      178.45     11.55 o
   8   9  16       22.08       11.89      7.56 o
   9   9  16     1270.53     1386.97     29.47 o
  10   9  16       18.64       26.31      9.12 o
  11   9  16     1017.24      956.23     28.51 o
  12   9  16        3.06       25.42     11.73 o
  13   9  16        1.91        0.00     13.32 o
  14   9  16       14.36       29.95     17.93 o
   0  10  16      146.82      151.57     12.27 o
   1  10  16     1803.46     1886.31     24.14 o
   2  10  16      729.75      766.10     16.11 o
   3  10  16     4335.58     4478.67     39.07 o
   4  10  16       56.75       57.62      7.13 o
   5  10  16      189.03      160.10     11.16 o
   6  10  16       49.47       60.18      8.92 o
   7  10  16     1329.12     1317.79     27.36 o
   8  10  16        1.82        0.00      8.13 o
   9  10  16     1275.19     1261.48     29.70 o
  10  10  16       54.53       48.27     10.09 o
  11  10  16       40.38       26.06     11.84 o
  12  10  16        9.62        0.00     12.52 o
  13  10  16      785.14      813.15     36.51 o
  14  10  16        4.29        0.00     53.55 o
   1  11  16       37.36       43.53      6.18 o
   2  11  16      239.59      269.79     10.63 o
   3  11  16      552.81      515.79     15.67 o
   4  11  16      101.00       86.99      8.12 o
   5  11  16     1620.02     1507.43     29.17 o
   6  11  16      116.12      101.77     11.40 o
   7  11  16        4.01       16.27      8.43 o
   8  11  16       43.89       49.18      9.75 o
   9  11  16       60.67       49.39     10.33 o
  10  11  16       89.49      101.38     12.18 o
  11  11  16       63.97       69.33     12.60 o
  12  11  16       33.25       43.42     15.08 o
  13  11  16        7.11       33.28     16.78 o
   0  12  16      167.93      166.18     20.08 o
   1  12  16     2860.23     2870.98     34.50 o
   2  12  16      122.53      115.38      9.82 o
   3  12  16     8097.55     8316.44     62.79 o
   4  12  16       76.85       90.07      9.37 o
   5  12  16        2.16        0.00      8.66 o
   6  12  16      294.71      251.09     13.96 o
   7  12  16     5012.08     5019.65     55.10 o
   8  12  16      128.39      124.01     11.07 o
   9  12  16     1094.21     1062.03     27.73 o
  10  12  16      151.21      133.57     13.64 o
  11  12  16      845.76      866.03     29.86 o
  12  12  16      200.80      207.68     19.48 o
  13  12  16     1218.21     1270.22     48.43 o
   1  13  16     2195.71     2222.20     33.38 o
   2  13  16      453.85      479.33     17.07 o
   3  13  16      158.29      120.52     10.15 o
   4  13  16        1.88        7.64      8.10 o
   5  13  16     3910.41     3870.31     50.35 o
   6  13  16        0.47        6.06      9.99 o
   7  13  16        9.33       14.11      8.91 o
   8  13  16       19.71       36.48     10.49 o
   9  13  16     1114.38     1043.20     28.85 o
  10  13  16        4.76       19.24     13.11 o
  11  13  16      361.16      300.38     19.68 o
  12  13  16       87.24      105.76     17.16 o
  13  13  16        2.40       56.83     44.95 o
   0  14  16       28.68        9.28     13.72 o
   1  14  16      100.98       96.73     12.12 o
   2  14  16       43.59       44.78      9.82 o
   3  14  16       60.03       54.33      9.87 o
   4  14  16        0.99        3.90      9.71 o
   5  14  16       78.48       74.00     10.42 o
   6  14  16        2.53       11.94      9.56 o
   7  14  16       63.89       53.41     10.12 o
   8  14  16       87.36       74.00     12.16 o
   9  14  16     1079.42     1115.39     31.44 o
  10  14  16       37.70       74.04     14.15 o
  11  14  16      109.72       96.89     15.43 o
  12  14  16        9.17       23.05     15.04 o
   1  15  16     1725.73     1657.49     36.78 o
   2  15  16        5.84        3.30      9.75 o
   3  15  16       82.67       62.82     11.31 o
   4  15  16      128.98      105.06     15.91 o
   5  15  16     3875.91     3995.86     59.05 o
   6  15  16        6.66       11.99     11.45 o
   7  15  16     1062.24     1091.78     31.47 o
   8  15  16        2.95        0.00     12.08 o
   9  15  16      486.29      489.80     23.60 o
  10  15  16       40.30       40.62     14.86 o
  11  15  16      958.95     1084.77     41.58 o
  12  15  16        9.46        0.00     56.84 o
   0  16  16      227.75      194.50     22.40 o
   1  16  16      687.15      663.12     26.09 o
   2  16  16       69.13       65.41     11.80 o
   3  16  16     3582.26     3619.65     55.96 o
   4  16  16       35.35       25.81     13.91 o
   5  16  16       74.84       89.00     14.99 o
   6  16  16        0.30       16.19     11.70 o
   7  16  16     1058.80     1055.78     33.64 o
   8  16  16      256.62      271.47     18.51 o
   9  16  16      574.47      615.47     27.09 o
  10  16  16       16.67       33.57     14.26 o
  11  16  16      105.06      110.92     24.89 o
   1  17  16        9.91        0.00     12.15 o
   2  17  16       42.35       50.83     12.40 o
   3  17  16      310.65      288.02     18.36 o
   4  17  16       14.62        0.00     11.96 o
   5  17  16      197.57      184.08     16.68 o
   6  17  16        0.27        0.00     13.48 o
   7  17  16        3.27        0.00     12.61 o
   8  17  16      193.42      203.82     18.35 o
   9  17  16        6.75        0.00     14.86 o
  10  17  16       96.44       92.38     16.56 o
   0  18  16      632.30      638.13     40.70 o
   1  18  16       15.16       10.15     12.40 o
   2  18  16       17.14       23.16     12.30 o
   3  18  16     2787.76     2831.35     54.53 o
   4  18  16       13.74       14.85     13.20 o
   5  18  16      133.78      123.73     21.37 o
   6  18  16        2.13        0.00     16.37 o
   7  18  16      510.91      541.75     29.12 o
   8  18  16        0.28       10.19     14.89 o
   9  18  16      555.51      599.94     29.40 o
  10  18  16        9.47      118.61    148.96 o
   1  19  16      289.11      253.03     19.08 o
   2  19  16      144.34      100.30     14.96 o
   3  19  16        3.42       30.42     13.37 o
   4  19  16       26.46        0.06     12.08 o
   5  19  16      681.27      673.68     33.46 o
   6  19  16        1.21        0.00     15.11 o
   7  19  16      202.97      225.74     23.23 o
   8  19  16      157.09      157.78     19.43 o
   9  19  16      171.62      163.28     51.61 o
   0  20  16      113.98       59.68     29.55 o
   1  20  16        0.41        9.10     15.68 o
   2  20  16       13.56       14.99     12.68 o
   3  20  16        2.00        2.55     13.36 o
   4  20  16        1.37       18.01     19.20 o
   5  20  16        0.69        0.00     15.32 o
   6  20  16       32.10       37.39     17.83 o
   7  20  16       44.31       55.19     16.94 o
   8  20  16       13.63       10.00     34.89 o
   1  21  16     1405.81     1451.12     43.23 o
   2  21  16      151.68      156.46     24.17 o
   3  21  16      319.77      342.69     27.68 o
   4  21  16       36.57       48.23     21.34 o
   5  21  16      547.93      557.62     33.38 o
   6  21  16       87.70       65.79     25.15 o
   7  21  16       49.67      287.27     75.95 o
   0  22  16      117.60       44.11     19.46 o
   1  22  16      628.22      620.50     38.82 o
   2  22  16       52.95       29.25     20.43 o
   3  22  16     1097.86     1106.95     43.20 o
   4  22  16       59.93       58.74     20.71 o
   5  22  16        7.55       40.17     64.36 o
   1  23  16        3.99        9.21     29.72 o
   2  23  16       80.76      125.75     26.50 o
   3  23  16      118.45        0.00     40.17 o
   1   1  17      393.18      420.69     12.50 o
   2   1  17    12316.50    12298.38     65.47 o
   3   1  17      194.43      181.24      9.16 o
   4   1  17    13191.39    13363.27     65.64 o
   5   1  17     1851.43     1778.37     28.83 o
   6   1  17     3482.02     3536.37     42.10 o
   7   1  17        6.81        0.00      6.84 o
   8   1  17     5057.29     5328.70     50.27 o
   9   1  17        0.45        5.56      8.71 o
  10   1  17      155.95      163.84     13.58 o
  11   1  17       10.99       15.55     10.67 o
  12   1  17     1162.67     1213.31     34.96 o
  13   1  17       28.05       23.94     14.24 o
  14   1  17      500.40      532.68     31.78 o
  15   1  17        3.79       26.03     16.48 o
   0   2  17    12142.32    12035.53    100.88 o
   1   2  17        7.43        4.48      4.87 o
   2   2  17     1785.15     1755.59     26.20 o
   3   2  17      164.35      151.78      8.17 o
   4   2  17    13128.80    13151.69     79.54 o
   5   2  17       13.52       21.91      5.73 o
   6   2  17     4056.55     4305.09     45.02 o
   7   2  17      390.28      399.52     15.43 o
   8   2  17      713.63      712.69     20.60 o
   9   2  17      156.31      146.44     11.46 o
  10   2  17     3104.86     3114.36     47.75 o
  11   2  17        8.22        0.00     10.10 o
  12   2  17      703.90      698.61     26.03 o
  13   2  17        0.52        0.00     15.27 o
  14   2  17      498.62      518.97     30.53 o
  15   2  17        4.47       17.66     18.30 o
   1   3  17     1547.97     1556.03     23.87 o
   2   3  17     1934.38     1941.00     27.38 o
   3   3  17     3205.00     3177.86     31.53 o
   4   3  17      996.84      959.33     17.34 o
   5   3  17      125.67      120.63      7.17 o
   6   3  17     1295.48     1357.57     27.53 o
   7   3  17      178.42      164.81     11.08 o
   8   3  17        1.09        0.00      7.50 o
   9   3  17       86.69       79.40     10.60 o
  10   3  17       68.06       54.25     10.53 o
  11   3  17        9.60       33.40     10.82 o
  12   3  17      258.56      245.62     16.41 o
  13   3  17        1.20        2.78     13.99 o
  14   3  17       17.15        4.39     15.75 o
  15   3  17        0.45        0.00     22.70 o
   0   4  17     1444.92     1419.98     28.27 o
   1   4  17     1023.03      990.06     19.07 o
   2   4  17     1626.60     1572.46     22.51 o
   3   4  17      524.95      475.03     13.15 o
   4   4  17     6736.28     6759.77     52.23 o
   5   4  17     1610.59     1569.41     24.13 o
   6   4  17     2338.48     2438.90     36.00 o
   7   4  17      528.82      479.24     16.83 o
   8   4  17        0.99        0.00      7.60 o
   9   4  17        0.19        9.29      8.36 o
  10   4  17     1905.70     1902.27     35.20 o
  11   4  17       18.69       15.11     10.99 o
  12   4  17     1106.81     1104.66     29.65 o
  13   4  17       12.99       14.42     17.70 o
  14   4  17      686.60      720.40     32.50 o
  15   4  17        8.23       70.78     37.53 o
   1   5  17        4.87       11.95      4.96 o
   2   5  17     6708.70     6561.11     43.32 o
   3   5  17       42.66       62.52      6.16 o
   4   5  17     3024.33     2921.29     31.55 o
   5   5  17      215.71      212.88     10.59 o
   6   5  17     2479.73     2502.14     34.83 o
   7   5  17      149.74      160.19     11.13 o
   8   5  17     3477.15     3593.03     43.57 o
   9   5  17      177.83      154.15     11.49 o
  10   5  17       50.76       44.69      9.84 o
  11   5  17      197.18      162.09     14.39 o
  12   5  17     3036.26     3163.07     50.94 o
  13   5  17      362.15      347.17     20.92 o
  14   5  17      572.10      588.65     30.51 o
  15   5  17       11.83       77.43     46.56 o
   0   6  17     2184.83     2186.44     34.57 o
   1   6  17      222.11      192.05      8.00 o
   2   6  17      316.40      336.22     11.01 o
   3   6  17      155.47      156.42      8.23 o
   4   6  17        5.84        0.00      5.23 o
   5   6  17       54.02       40.96      7.11 o
   6   6  17      105.09      107.98      9.40 o
   7   6  17        6.89        6.58      8.08 o
   8   6  17       43.10       31.68      8.30 o
   9   6  17      123.38      105.30     10.70 o
  10   6  17      115.35      107.05     11.47 o
  11   6  17       45.95       27.55     10.44 o
  12   6  17      318.00      331.67     18.25 o
  13   6  17       86.43       90.94     20.27 o
  14   6  17       13.66       12.75     13.38 o
   1   7  17      112.90       81.42      6.25 o
   2   7  17     1463.69     1680.96     23.69 o
   3   7  17     1040.30     1064.51     19.22 o
   4   7  17     3381.21     3356.78     38.10 o
   5   7  17       63.75       55.84      7.85 o
   6   7  17      289.03      271.23     13.45 o
   7   7  17        4.04        1.14      8.29 o
   8   7  17     1888.98     1936.61     34.34 o
   9   7  17      163.84      152.85     12.08 o
  10   7  17      127.36      118.07     12.07 o
  11   7  17      173.81      184.36     14.16 o
  12   7  17      776.95      798.79     27.19 o
  13   7  17        0.06       22.68     13.83 o
  14   7  17      816.65      876.27     39.64 o
   0   8  17     9792.40     9663.24     72.66 o
   1   8  17      387.11      405.30     11.36 o
   2   8  17      185.92      181.70      8.77 o
   3   8  17      472.51      402.27     12.51 o
   4   8  17     2570.42     2748.25     35.34 o
   5   8  17      612.70      579.44     17.78 o
   6   8  17     5600.59     5431.20     57.61 o
   7   8  17       40.92       25.38      8.94 o
   8   8  17       38.56       31.12      9.02 o
   9   8  17        1.11        8.08      9.52 o
  10   8  17     3065.30     3114.67     46.60 o
  11   8  17        5.76        0.00     10.42 o
  12   8  17      713.37      777.31     27.06 o
  13   8  17      116.79      101.38     19.42 o
  14   8  17      866.14      961.92     42.50 o
   1   9  17     1497.11     1502.67     21.76 o
   2   9  17     1478.52     1504.95     22.33 o
   3   9  17       35.24       31.52      6.53 o
   4   9  17       16.52       22.75      7.01 o
   5   9  17      233.88      231.07     12.77 o
   6   9  17       26.13       27.82      8.70 o
   7   9  17      122.44      115.48     10.53 o
   8   9  17     1066.60     1120.58     28.22 o
   9   9  17      157.18      149.28     13.06 o
  10   9  17      598.88      620.05     23.12 o
  11   9  17      584.73      569.05     23.17 o
  12   9  17      436.12      424.43     21.87 o
  13   9  17       49.91       64.08     22.36 o
  14   9  17      103.16       92.39     37.62 o
   0  10  17     6931.90     6906.73     70.87 o
   1  10  17      166.25      154.52      9.07 o
   2  10  17       26.18       40.67      6.92 o
   3  10  17       99.95      105.69      8.46 o
   4  10  17     1030.26     1020.31     22.07 o
   5  10  17      126.50      111.76     10.24 o
   6  10  17     2614.28     2617.69     40.59 o
   7  10  17       68.16       59.24      9.87 o
   8  10  17      117.83      103.24     10.67 o
   9  10  17        8.78        0.00     10.16 o
  10  10  17      178.69      144.34     13.61 o
  11  10  17        0.10       13.38     11.61 o
  12  10  17      244.61      258.82     18.57 o
  13  10  17      156.07      145.55     20.93 o
   1  11  17        0.33        1.50      6.29 o
   2  11  17     7040.16     7245.61     53.94 o
   3  11  17        1.19        1.00      7.56 o
   4  11  17      967.48     1013.08     22.86 o
   5  11  17      183.23      181.16     12.64 o
   6  11  17      514.80      464.02     18.70 o
   7  11  17       19.89       30.13      9.19 o
   8  11  17     2339.94     2283.72     36.98 o
   9  11  17      117.28       96.45     12.01 o
  10  11  17      279.44      289.74     17.13 o
  11  11  17       10.51       22.63     11.58 o
  12  11  17     1395.43     1510.28     43.02 o
  13  11  17       15.16       10.89     17.90 o
   0  12  17      374.97      389.41     21.12 o
   1  12  17        2.40       27.51      7.34 o
   2  12  17      330.03      322.05     14.04 o
   3  12  17        0.90        7.84      8.95 o
   4  12  17      388.91      354.62     16.10 o
   5  12  17       11.70        1.94      9.49 o
   6  12  17      247.55      244.59     14.14 o
   7  12  17        2.45       18.25      9.52 o
   8  12  17       26.17       22.28      9.30 o
   9  12  17       20.41       26.41     10.75 o
  10  12  17      479.73      463.58     20.07 o
  11  12  17      338.61      348.56     19.80 o
  12  12  17       80.72       89.15     18.14 o
  13  12  17       51.41       57.28     36.71 o
   1  13  17      214.55      210.96     13.62 o
   2  13  17     1715.01     1689.01     31.77 o
   3  13  17      471.12      461.63     23.30 o
   4  13  17      167.05      144.59     12.51 o
   5  13  17       47.23       31.16     10.44 o
   6  13  17      320.76      342.80     16.45 o
   7  13  17       70.90       71.98      9.79 o
   8  13  17      971.41      947.51     26.42 o
   9  13  17      225.67      206.73     15.42 o
  10  13  17      354.25      330.43     19.00 o
  11  13  17       62.67       83.27     14.63 o
  12  13  17      631.86      690.01     36.77 o
   0  14  17     3971.37     4039.46     71.33 o
   1  14  17      125.28      123.12     12.85 o
   2  14  17      651.86      650.35     22.89 o
   3  14  17       31.89       29.53      9.60 o
   4  14  17     2722.47     2817.98     48.43 o
   5  14  17     1023.69     1078.61     30.34 o
   6  14  17     1842.56     1912.63     37.06 o
   7  14  17       28.18       38.54     10.95 o
   8  14  17       28.64        6.85     10.86 o
   9  14  17        2.70        0.00     12.24 o
  10  14  17     3277.18     3444.69     63.83 o
  11  14  17       18.46        6.30     15.01 o
  12  14  17      174.29      153.17     57.76 o
   1  15  17      410.12      440.90     21.70 o
   2  15  17      347.31      374.32     19.92 o
   3  15  17      329.82      331.91     19.48 o
   4  15  17       67.70       61.81     13.60 o
   5  15  17       43.09       66.14     14.37 o
   6  15  17       72.57       62.81     12.31 o
   7  15  17       35.22       15.54     12.00 o
   8  15  17      386.15      383.40     21.26 o
   9  15  17        7.50        3.59     13.89 o
  10  15  17       72.27       55.83     14.78 o
  11  15  17       40.30       49.38     16.29 o
   0  16  17     1574.89     1540.68     52.54 o
   1  16  17      127.72      130.24     15.58 o
   2  16  17      394.98      367.89     21.22 o
   3  16  17       34.16       47.22     13.28 o
   4  16  17      241.97      218.63     18.18 o
   5  16  17       54.43       54.15     13.61 o
   6  16  17      596.36      601.28     26.08 o
   7  16  17      241.21      233.46     18.98 o
   8  16  17      124.01      104.76     15.56 o
   9  16  17        0.02       14.91     13.16 o
  10  16  17      187.90      161.53     17.24 o
  11  16  17       66.56       74.60     29.30 o
   1  17  17        0.39        9.07     12.86 o
   2  17  17     1347.96     1341.51     38.01 o
   3  17  17        2.60        0.00     11.95 o
   4  17  17      662.07      666.76     28.29 o
   5  17  17       10.78        6.04     12.95 o
   6  17  17       82.57       61.37     14.96 o
   7  17  17        0.23        0.00     14.49 o
   8  17  17     1787.41     1816.62     47.12 o
   9  17  17      226.66      247.11     21.03 o
  10  17  17        2.23       51.85     21.71 o
   0  18  17     1352.73     1296.33     64.83 o
   1  18  17       38.00       16.50     11.74 o
   2  18  17       85.19       47.68     15.11 o
   3  18  17       32.20       62.63     14.27 o
   4  18  17        4.25       13.94     14.22 o
   5  18  17        0.03        0.00     13.45 o
   6  18  17      575.17      561.89     29.28 o
   7  18  17        0.85        0.00     16.06 o
   8  18  17       36.16       31.29     15.58 o
   9  18  17       63.23       89.20     18.97 o
   1  19  17        4.63        6.77     16.67 o
   2  19  17      448.70      394.68     24.93 o
   3  19  17        9.14        3.42     12.89 o
   4  19  17       56.53       62.28     17.11 o
   5  19  17        5.49        0.00     14.30 o
   6  19  17       74.30       50.44     15.86 o
   7  19  17      111.46      101.59     18.06 o
   8  19  17      291.05      336.25     27.21 o
   0  20  17     1381.56     1463.22     71.39 o
   1  20  17       17.76        3.81     15.56 o
   2  20  17       16.34        7.73     14.84 o
   3  20  17      190.38      203.35     19.09 o
   4  20  17      381.38      425.56     25.48 o
   5  20  17      118.79       61.89     17.78 o
   6  20  17      946.44      969.67     40.87 o
   7  20  17       14.40       24.93     24.96 o
   1  21  17       12.97        0.00     16.92 o
   2  21  17      163.13      161.68     24.99 o
   3  21  17       12.78        0.00     17.32 o
   4  21  17       41.78       19.90     22.80 o
   5  21  17        0.93        8.33     20.79 o
   6  21  17       34.84       12.49     53.69 o
   0  22  17      179.01      236.54     37.22 o
   1  22  17        1.36       21.32     16.19 o
   2  22  17       13.27        0.00     15.73 o
   3  22  17       73.88       87.76     21.08 o
   4  22  17      151.17      159.56     96.99 o
   1  23  17      213.28      170.62     57.57 o
   0   0  18      136.01      191.53     19.05 o
   1   0  18     6590.09     6641.61     70.10 o
   2   0  18        0.62        0.00      8.11 o
   3   0  18     2755.70     2928.76     47.32 o
   4   0  18     8570.29     8661.90     89.78 o
   5   0  18     1688.16     1612.00     42.90 o
   6   0  18     2929.59     2990.36     66.21 o
   7   0  18     3945.50     4202.67     70.73 o
   8   0  18      217.80      203.39     17.42 o
   9   0  18     3491.32     3548.80     80.34 o
  10   0  18        1.05       11.39     23.18 o
  11   0  18     2099.82     2234.22     80.60 o
  12   0  18      221.14      179.32     23.72 o
  13   0  18     1606.13     1732.13     68.76 o
  14   0  18      231.01      244.41     38.35 o
   1   1  18     3428.34     3363.54     34.44 o
   2   1  18      352.20      318.05     11.82 o
   3   1  18      764.37      712.33     17.11 o
   4   1  18      397.33      406.51     13.49 o
   5   1  18      233.15      218.46     11.62 o
   6   1  18      161.84      151.51     11.17 o
   7   1  18      386.64      322.97     16.33 o
   8   1  18      205.42      218.65     13.69 o
   9   1  18      707.66      731.40     25.44 o
  10   1  18       32.26       28.37     12.20 o
  11   1  18      776.50      834.12     29.95 o
  12   1  18        0.47        0.68     11.94 o
  13   1  18       20.97       28.53     14.16 o
  14   1  18      101.04      153.29     25.91 o
   0   2  18     1707.17     1647.79     35.45 o
   1   2  18      323.00      291.12     10.92 o
   2   2  18      138.05      149.67      9.23 o
   3   2  18     7644.12     7802.24     51.08 o
   4   2  18      374.16      377.13     12.30 o
   5   2  18      308.17      289.28     11.96 o
   6   2  18      219.99      217.83     13.28 o
   7   2  18      529.70      518.02     17.71 o
   8   2  18       42.43       44.18      9.82 o
   9   2  18     2083.30     2125.81     39.45 o
  10   2  18       87.17       70.54     11.35 o
  11   2  18        9.78        0.00     11.12 o
  12   2  18      480.62      459.74     22.93 o
  13   2  18       45.89       66.85     15.48 o
  14   2  18       59.38       70.50     17.46 o
   1   3  18    10472.62    10530.61     65.48 o
   2   3  18      181.79      153.12      8.76 o
   3   3  18       49.58       43.47      6.00 o
   4   3  18      117.12      103.74      7.20 o
   5   3  18     6364.75     6651.61     55.51 o
   6   3  18        1.70        6.20      8.98 o
   7   3  18     1548.02     1576.04     31.61 o
   8   3  18       18.90       14.81      9.51 o
   9   3  18     1250.03     1296.28     29.79 o
  10   3  18      376.30      371.16     18.78 o
  11   3  18     2355.78     2369.91     43.00 o
  12   3  18       36.60       12.73     12.91 o
  13   3  18       10.24        0.00     15.54 o
  14   3  18       66.22       65.15     18.66 o
   0   4  18     6055.50     5591.91     58.56 o
   1   4  18      573.64      600.45     15.12 o
   2   4  18      712.32      662.84     15.51 o
   3   4  18     5271.75     5120.74     49.21 o
   4   4  18     1701.37     1772.52     25.84 o
   5   4  18      566.60      574.78     18.12 o
   6   4  18     2012.39     2012.60     35.55 o
   7   4  18     1936.07     1959.30     34.53 o
   8   4  18        2.36        4.27      8.38 o
   9   4  18      173.61      163.86     13.06 o
  10   4  18        8.00        0.00     10.30 o
  11   4  18        7.37        5.96     10.55 o
  12   4  18       68.44       57.90     12.06 o
  13   4  18      458.19      456.33     25.57 o
  14   4  18       22.61        0.00     16.39 o
   1   5  18      986.83      926.39     18.09 o
   2   5  18      207.59      211.94      9.26 o
   3   5  18     1889.54     1736.50     25.89 o
   4   5  18     2404.14     2245.37     30.10 o
   5   5  18       41.31       58.12      8.43 o
   6   5  18     1519.20     1527.74     29.66 o
   7   5  18      523.24      480.45     18.11 o
   8   5  18       14.09       17.36      8.91 o
   9   5  18      309.56      268.35     15.66 o
  10   5  18       17.99        6.91      9.83 o
  11   5  18     1150.21     1091.80     28.96 o
  12   5  18        2.89       15.79     16.87 o
  13   5  18      367.80      389.75     22.07 o
  14   5  18        3.42       17.23     14.99 o
   0   6  18      256.71      244.99     13.04 o
   1   6  18     3707.82     3928.52     34.66 o
   2   6  18      199.57      118.94      8.81 o
   3   6  18     2376.52     2490.73     30.21 o
   4   6  18      101.54      103.29      8.08 o
   5   6  18        3.63        5.07      7.76 o
   6   6  18      139.31      134.61     11.01 o
   7   6  18     3285.59     3296.56     45.45 o
   8   6  18       90.89       80.79     10.10 o
   9   6  18     3011.98     3048.83     44.69 o
  10   6  18       51.84       46.77     12.69 o
  11   6  18      548.88      573.90     22.23 o
  12   6  18      685.46      672.80     25.29 o
  13   6  18     1855.76     1783.82     44.42 o
  14   6  18        3.67       14.67     13.38 o
   1   7  18      549.20      587.68     14.79 o
   2   7  18      319.43      254.43     10.99 o
   3   7  18      119.95       95.03      8.07 o
   4   7  18      140.20      145.17     10.63 o
   5   7  18     2404.71     2430.72     36.58 o
   6   7  18       16.08        4.01      9.04 o
   7   7  18      386.42      394.02     17.60 o
   8   7  18       78.66       90.39     10.74 o
   9   7  18      841.55      809.44     25.21 o
  10   7  18      230.13      223.46     15.30 o
  11   7  18      796.14      836.47     26.57 o
  12   7  18       31.00       30.50     11.88 o
  13   7  18        0.83        0.00     13.15 o
  14   7  18      140.28      109.88     20.34 o
   0   8  18      752.25      695.86     22.73 o
   1   8  18     1413.43     1354.53     22.03 o
   2   8  18        0.55        5.97      6.23 o
   3   8  18      718.32      708.70     17.51 o
   4   8  18        4.57       16.49      7.19 o
   5   8  18      285.44      254.65     13.29 o
   6   8  18       45.57       36.08     10.81 o
   7   8  18     1162.37     1165.35     28.02 o
   8   8  18       86.11       81.46     11.25 o
   9   8  18        4.12       10.86     10.12 o
  10   8  18      235.86      255.49     17.36 o
  11   8  18        0.57        0.00     11.63 o
  12   8  18      547.58      564.75     26.33 o
  13   8  18       10.73       26.78     15.00 o
  14   8  18       16.10       16.06     24.43 o
   1   9  18     2954.73     2873.51     34.28 o
   2   9  18      114.26      123.25      8.85 o
   3   9  18       72.52       61.83      7.49 o
   4   9  18       34.26       34.57      7.05 o
   5   9  18     7538.10     7709.43     63.93 o
   6   9  18      212.23      179.52     12.62 o
   7   9  18      434.09      410.92     17.74 o
   8   9  18       13.57        8.61      9.79 o
   9   9  18     2827.37     2908.98     46.93 o
  10   9  18       24.59       21.18     10.92 o
  11   9  18      449.25      435.65     21.83 o
  12   9  18      100.31      123.98     15.86 o
  13   9  18        0.21       11.00     16.36 o
   0  10  18      393.67      402.34     20.41 o
   1  10  18      334.11      360.53     14.16 o
   2  10  18      432.33      402.18     13.77 o
   3  10  18     5402.76     5332.00     50.44 o
   4  10  18      202.24      170.60     10.53 o
   5  10  18      559.05      536.31     18.25 o
   6  10  18        1.71        0.00      8.82 o
   7  10  18     1626.85     1655.11     32.65 o
   8  10  18       47.17       27.62     10.36 o
   9  10  18      327.80      309.58     18.34 o
  10  10  18      281.05      303.32     18.88 o
  11  10  18        3.67        2.58     12.27 o
  12  10  18      106.31      112.91     15.44 o
  13  10  18      436.48      472.00     28.95 o
   1  11  18     1482.95     1527.79     27.40 o
   2  11  18       33.73       43.03      8.25 o
   3  11  18        4.10        0.00      8.10 o
   4  11  18      145.56      117.76     11.17 o
   5  11  18      111.54       88.58     10.08 o
   6  11  18      110.80       94.80     11.36 o
   7  11  18      310.27      295.47     16.36 o
   8  11  18      124.07      115.26     12.16 o
   9  11  18      405.01      396.84     24.28 o
  10  11  18       23.37       26.63     11.80 o
  11  11  18      257.98      254.38     18.98 o
  12  11  18        2.18        5.97     17.95 o
  13  11  18        1.79        0.00     30.41 o
   0  12  18      198.19      236.40     18.95 o
   1  12  18     2327.97     2284.20     36.36 o
   2  12  18       30.94       31.90      8.31 o
   3  12  18     4849.20     4773.37     54.54 o
   4  12  18      247.89      208.99     12.78 o
   5  12  18      118.04      102.89     11.08 o
   6  12  18        0.23        0.00      9.04 o
   7  12  18     2623.36     2752.46     42.68 o
   8  12  18       44.02       36.37     10.47 o
   9  12  18     1376.46     1389.17     33.65 o
  10  12  18      269.46      281.00     17.63 o
  11  12  18      448.18      431.23     22.46 o
  12  12  18      162.00      159.29     19.64 o
   1  13  18     2608.26     2661.34     43.17 o
   2  13  18       53.74       53.05      9.49 o
   3  13  18      570.70      565.18     22.12 o
   4  13  18      157.62      136.58     12.25 o
   5  13  18     3050.84     3080.83     51.33 o
   6  13  18        1.85        7.22      9.01 o
   7  13  18      344.02      336.63     16.43 o
   8  13  18      129.41       84.00     14.66 o
   9  13  18      344.46      319.31     18.63 o
  10  13  18       28.19       17.95     12.73 o
  11  13  18     1134.14     1123.07     36.03 o
  12  13  18        0.00        0.00     18.90 o
   0  14  18       99.44       92.40     17.96 o
   1  14  18        2.63        0.00     10.68 o
   2  14  18      196.20      180.39     14.32 o
   3  14  18       28.57       29.41     10.44 o
   4  14  18       23.16        8.77     11.11 o
   5  14  18       47.72       69.24     14.93 o
   6  14  18      128.92      147.83     14.07 o
   7  14  18      231.49      222.94     14.84 o
   8  14  18        7.52        0.00     11.43 o
   9  14  18        0.45        0.00     13.12 o
  10  14  18      161.75      193.36     18.48 o
  11  14  18        8.77        0.00     14.21 o
   1  15  18     1876.62     1794.42     51.99 o
   2  15  18        3.98        1.97     11.46 o
   3  15  18       80.50       25.75     12.22 o
   4  15  18       69.71       40.02     14.34 o
   5  15  18     2846.21     2852.45     57.11 o
   6  15  18        2.84        0.00     11.56 o
   7  15  18       75.57       30.90     13.15 o
   8  15  18        5.30       11.44     13.58 o
   9  15  18      756.07      714.81     30.60 o
  10  15  18       12.72       41.43     14.54 o
  11  15  18      578.79      592.22     42.10 o
   0  16  18       15.47       23.09     20.93 o
   1  16  18       42.55       21.20     12.94 o
   2  16  18        1.39        0.00     13.70 o
   3  16  18     1347.93     1279.56     38.67 o
   4  16  18       22.69       18.91     13.51 o
   5  16  18       37.74       45.35     14.39 o
   6  16  18       59.77       55.51     15.02 o
   7  16  18     1104.20     1070.20     36.38 o
   8  16  18       66.63       39.63     14.21 o
   9  16  18       68.17       74.79     16.25 o
  10  16  18        3.99        1.62     16.42 o
   1  17  18       55.24       59.73     14.88 o
   2  17  18       28.22       44.93     14.79 o
   3  17  18       11.82        0.00     13.93 o
   4  17  18        1.28        0.00     13.81 o
   5  17  18       47.20       43.77     14.48 o
   6  17  18        1.86        0.00     13.87 o
   7  17  18      110.07       94.47     17.61 o
   8  17  18      191.81      177.77     20.54 o
   9  17  18       50.43       42.86     17.05 o
  10  17  18       15.98       54.43     29.59 o
   0  18  18       93.27       94.56     26.10 o
   1  18  18      928.99      927.04     37.62 o
   2  18  18       15.45       29.72     16.01 o
   3  18  18     1446.00     1516.48     45.34 o
   4  18  18       25.74       13.84     14.39 o
   5  18  18       77.33       62.22     14.14 o
   6  18  18       44.81       31.44     15.64 o
   7  18  18      869.87      902.74     41.34 o
   8  18  18       79.53       91.42     18.65 o
   9  18  18      858.68      852.64     82.53 o
   1  19  18     1777.24     1776.66     52.09 o
   2  19  18      148.94      137.28     18.93 o
   3  19  18      291.74      285.41     22.24 o
   4  19  18        0.89        4.47     14.58 o
   5  19  18      807.21      838.12     37.38 o
   6  19  18      129.19      155.33     22.51 o
   7  19  18      381.61      451.65     34.87 o
   8  19  18        4.05       20.47     35.09 o
   0  20  18      176.75       93.04     30.82 o
   1  20  18      100.69       93.41     18.94 o
   2  20  18       86.76       75.07     18.53 o
   3  20  18        8.61        0.00     18.45 o
   4  20  18       69.36       35.63     14.85 o
   5  20  18      120.50      117.19     19.27 o
   6  20  18       34.38       32.92     17.51 o
   1  21  18      346.85      326.66     25.66 o
   2  21  18      177.68      171.79     20.48 o
   3  21  18      278.82      321.43     24.14 o
   4  21  18       35.62       36.24     18.89 o
   5  21  18     1189.00     1377.02    102.94 o
   0  22  18        1.35        4.63     39.87 o
   1  22  18      184.59      182.25     23.80 o
   2  22  18      126.93      110.37     22.99 o
   3  22  18      864.91     1004.10    105.86 o
   1   1  19        9.74       16.10      5.86 o
   2   1  19     2241.66     2267.27     30.05 o
   3   1  19      138.94       93.02      7.75 o
   4   1  19     1834.89     1920.08     27.10 o
   5   1  19     1118.26     1061.25     25.83 o
   6   1  19     4275.70     4429.35     52.25 o
   7   1  19        3.46       12.85      8.63 o
   8   1  19     3257.46     3357.64     49.09 o
   9   1  19        0.27        0.00      9.87 o
  10   1  19      298.66      300.21     20.36 o
  11   1  19       16.81       28.69     13.67 o
  12   1  19      845.34      830.65     29.55 o
  13   1  19        7.35       12.40     15.78 o
  14   1  19     1516.01     1627.17     56.31 o
   0   2  19    12058.39    12024.77     96.85 o
   1   2  19        3.73       27.74      6.17 o
   2   2  19     2007.13     1872.61     27.76 o
   3   2  19      237.90      251.57     10.55 o
   4   2  19     4485.31     4656.01     39.62 o
   5   2  19       43.28       46.90      7.76 o
   6   2  19     7860.48     8150.97     77.77 o
   7   2  19      467.98      470.46     17.92 o
   8   2  19      128.39      128.58     12.02 o
   9   2  19      192.05      210.35     15.52 o
  10   2  19     1905.75     1914.34     39.57 o
  11   2  19        8.86        2.74     12.66 o
  12   2  19      238.93      248.65     18.33 o
  13   2  19      139.61      137.62     20.05 o
  14   2  19      606.33      621.61     34.75 o
   1   3  19      286.55      342.61     12.70 o
   2   3  19        8.88       13.64      5.84 o
   3   3  19      694.06      658.72     15.66 o
   4   3  19       31.63       28.66      5.64 o
   5   3  19      229.91      202.86     11.83 o
   6   3  19      526.06      508.46     20.85 o
   7   3  19       92.94       76.44      9.57 o
   8   3  19      172.37      152.27     11.75 o
   9   3  19       81.00       76.28     10.63 o
  10   3  19       27.20       29.14     10.95 o
  11   3  19        1.02        5.58     11.29 o
  12   3  19       43.59       15.48     12.42 o
  13   3  19       20.54       19.50     15.60 o
  14   3  19        0.13        2.85     17.89 o
   0   4  19     7117.02     7857.93     74.71 o
   1   4  19      475.86      427.13     13.48 o
   2   4  19     2513.09     2544.38     30.48 o
   3   4  19       24.09       38.09      6.57 o
   4   4  19      410.34      432.31     13.95 o
   5   4  19     1044.65     1118.23     24.86 o
   6   4  19     4206.65     4364.70     55.66 o
   7   4  19        0.54        2.19      8.72 o
   8   4  19      398.09      401.05     16.98 o
   9   4  19        0.60        0.00     10.15 o
  10   4  19     1752.44     1766.89     38.61 o
  11   4  19      106.19       70.77     10.87 o
  12   4  19      123.16       81.72     13.88 o
  13   4  19        3.97        0.00     14.46 o
  14   4  19      518.40      547.45     31.57 o
   1   5  19       57.93       53.88      6.52 o
   2   5  19     7293.74     7448.33     52.82 o
   3   5  19       17.68       21.86      6.17 o
   4   5  19     1451.86     1492.01     25.50 o
   5   5  19       10.47       10.34      7.54 o
   6   5  19      578.04      607.66     22.00 o
   7   5  19      499.36      480.73     18.85 o
   8   5  19     3036.75     3039.49     43.72 o
   9   5  19       15.95        8.88     10.58 o
  10   5  19       55.54       53.94     12.92 o
  11   5  19       98.35      108.12     12.73 o
  12   5  19      923.62      912.53     29.00 o
  13   5  19      311.26      344.32     21.92 o
  14   5  19      697.02      755.66     36.75 o
   0   6  19     1279.25     1322.18     29.03 o
   1   6  19      319.00      274.17     10.97 o
   2   6  19      725.30      568.93     15.46 o
   3   6  19     1114.19     1193.60     22.04 o
   4   6  19       58.50       58.96      7.44 o
   5   6  19       71.45       52.25     11.20 o
   6   6  19      540.81      536.97     19.60 o
   7   6  19      246.79      282.30     15.81 o
   8   6  19        1.32        0.17      9.12 o
   9   6  19       33.22       28.65     11.14 o
  10   6  19        1.04        0.00     10.39 o
  11   6  19      138.37      113.02     13.35 o
  12   6  19      165.57      158.43     14.60 o
  13   6  19      100.08       95.94     17.53 o
  14   6  19      296.83      277.33     29.28 o
   1   7  19     1155.87     1186.19     21.11 o
   2   7  19     7462.90     7888.35     56.51 o
   3   7  19      234.74      216.74     10.87 o
   4   7  19     2343.07     2414.21     34.71 o
   5   7  19      235.02      182.35     12.33 o
   6   7  19     1959.69     1904.57     36.02 o
   7   7  19       79.51       63.60     10.37 o
   8   7  19     1851.90     1860.41     36.58 o
   9   7  19       20.77       15.84      9.74 o
  10   7  19      269.95      243.67     16.47 o
  11   7  19      132.99      122.02     13.65 o
  12   7  19      385.93      391.57     21.94 o
  13   7  19       30.17       18.37     13.40 o
  14   7  19      502.23      539.48     46.14 o
   0   8  19     5217.95     5156.24     66.11 o
   1   8  19      664.93      691.72     16.77 o
   2   8  19      180.08      166.95      9.88 o
   3   8  19       33.57       31.56      6.40 o
   4   8  19     2803.27     2878.71     39.57 o
   5   8  19      225.11      228.15     13.93 o
   6   8  19     2153.47     2156.32     38.73 o
   7   8  19        2.93        0.00      9.90 o
   8   8  19      992.93      996.08     27.72 o
   9   8  19      552.80      517.38     21.26 o
  10   8  19     4609.44     4713.93     59.75 o
  11   8  19        2.06        8.58     11.34 o
  12   8  19     1675.49     1746.88     41.91 o
  13   8  19      645.11      630.45     29.27 o
   1   9  19     1354.13     1325.56     24.30 o
   2   9  19     1094.30     1059.20     21.80 o
   3   9  19      139.61      108.78      9.01 o
   4   9  19      399.10      378.85     15.88 o
   5   9  19       23.71       20.68      9.07 o
   6   9  19      182.54      156.90     12.71 o
   7   9  19       11.54       19.15      9.71 o
   8   9  19      429.90      429.69     19.31 o
   9   9  19       99.65       90.07     11.71 o
  10   9  19        0.12        0.00     11.88 o
  11   9  19       22.49       34.25     11.93 o
  12   9  19       21.67        0.00     15.21 o
  13   9  19       70.31       50.09     21.84 o
   0  10  19     2566.67     2519.94     47.99 o
   1  10  19     1028.89     1046.11     23.13 o
   2  10  19     1100.38     1123.23     22.92 o
   3  10  19       34.74       26.63      8.06 o
   4  10  19     1423.89     1479.95     28.80 o
   5  10  19      252.07      238.50     14.45 o
   6  10  19      761.74      748.98     25.23 o
   7  10  19      238.05      202.23     14.41 o
   8  10  19       15.88        7.47     10.23 o
   9  10  19        0.65        2.86      9.76 o
  10  10  19      357.12      328.18     19.20 o
  11  10  19        0.29        0.00     12.56 o
  12  10  19       89.95      114.42     15.78 o
  13  10  19       99.77       82.14     18.10 o
   1  11  19      251.78      261.51     13.19 o
   2  11  19     6540.31     6814.74     62.74 o
   3  11  19       45.00       33.91      9.93 o
   4  11  19     1316.94     1298.60     29.38 o
   5  11  19      365.73      344.68     18.44 o
   6  11  19      385.94      373.51     18.46 o
   7  11  19      195.03      195.97     14.26 o
   8  11  19     2241.57     2259.33     41.16 o
   9  11  19      117.15      113.47     12.90 o
  10  11  19        8.89       28.14     13.06 o
  11  11  19       37.73       18.60     14.38 o
  12  11  19     1426.82     1485.74     41.74 o
  13  11  19      183.51      223.98     72.58 o
   0  12  19     1922.33     2021.79     48.28 o
   1  12  19      478.82      523.90     19.14 o
   2  12  19       53.97       54.58     10.68 o
   3  12  19       96.32       98.40     12.73 o
   4  12  19      194.36      223.14     14.85 o
   5  12  19      296.96      246.11     16.25 o
   6  12  19       16.15        7.67      9.89 o
   7  12  19      276.10      272.10     16.09 o
   8  12  19        3.63        0.00     10.29 o
   9  12  19      221.62      192.93     15.74 o
  10  12  19       75.42       62.64     14.96 o
  11  12  19        1.49       13.16     13.04 o
  12  12  19       14.48       26.87     19.59 o
   1  13  19       10.31       20.92      9.17 o
   2  13  19     1968.56     1985.32     39.26 o
   3  13  19        8.03        4.82     13.91 o
   4  13  19      216.22      214.59     16.55 o
   5  13  19       30.84       24.20     11.77 o
   6  13  19      134.35      151.51     14.36 o
   7  13  19        9.57        4.70     10.24 o
   8  13  19     1227.46     1228.97     30.63 o
   9  13  19       70.43       62.36     12.44 o
  10  13  19      322.26      307.01     19.47 o
  11  13  19        8.68       19.44     15.58 o
  12  13  19      461.87      579.11     93.85 o
   0  14  19     2729.23     2637.36     66.86 o
   1  14  19       21.36        1.65     11.80 o
   2  14  19       49.26       50.76     11.64 o
   3  14  19      306.30      306.12     18.06 o
   4  14  19     2758.25     2662.44     55.31 o
   5  14  19      425.65      422.31     23.93 o
   6  14  19     1289.44     1247.67     35.63 o
   7  14  19      255.67      254.51     16.62 o
   8  14  19       28.57       10.68     11.97 o
   9  14  19       98.87       58.84     14.63 o
  10  14  19     1582.10     1615.50     43.38 o
  11  14  19        9.01       14.98     19.20 o
   1  15  19      134.80      116.97     15.29 o
   2  15  19       63.93       48.09     12.93 o
   3  15  19       11.80        7.46     12.84 o
   4  15  19      349.63      297.53     22.66 o
   5  15  19       45.91       53.38     14.46 o
   6  15  19      383.13      357.18     24.50 o
   7  15  19        0.31        0.00     13.67 o
   8  15  19      681.75      651.04     29.35 o
   9  15  19       16.09        7.27     13.74 o
  10  15  19       29.73       50.46     15.40 o
  11  15  19        1.43        0.00     54.25 o
   0  16  19      320.11      289.34     30.34 o
   1  16  19      146.82      155.59     18.99 o
   2  16  19      684.20      699.91     30.01 o
   3  16  19       20.21       17.27     14.56 o
   4  16  19      454.69      410.84     28.15 o
   5  16  19        6.29        4.91     15.79 o
   6  16  19      304.22      314.51     22.18 o
   7  16  19      363.07      363.79     25.74 o
   8  16  19      311.53      334.83     22.77 o
   9  16  19       97.58       80.61     17.08 o
  10  16  19      434.97      414.42     38.38 o
   1  17  19       48.89       57.00     14.42 o
   2  17  19     1169.49     1175.68     41.30 o
   3  17  19       19.68       14.19     15.05 o
   4  17  19      945.98     1010.19     42.42 o
   5  17  19      494.65      510.72     29.31 o
   6  17  19      621.27      622.26     44.79 o
   7  17  19      167.08      198.76     24.80 o
   8  17  19     1600.85     1776.09     53.79 o
   9  17  19        0.16        1.77     25.63 o
   0  18  19     1014.10     1069.15     55.01 o
   1  18  19       56.42       67.75     16.07 o
   2  18  19       90.16      101.89     18.11 o
   3  18  19       83.10       66.25     16.25 o
   4  18  19      211.62      187.05     21.64 o
   5  18  19      262.32      257.19     21.68 o
   6  18  19      674.35      691.47     34.63 o
   7  18  19        0.04       26.87     16.65 o
   8  18  19      302.33      336.08     48.52 o
   1  19  19        8.26       17.87     15.73 o
   2  19  19      247.25      225.73     22.42 o
   3  19  19        0.21       10.33     14.14 o
   4  19  19      193.34      197.13     22.99 o
   5  19  19        9.37        3.07     16.96 o
   6  19  19       86.29      103.08     18.17 o
   7  19  19        5.86       14.57     27.41 o
   0  20  19      641.80      733.85     54.22 o
   1  20  19       27.79       28.34     23.11 o
   2  20  19       31.94       54.04     17.21 o
   3  20  19      129.13      133.96     18.13 o
   4  20  19      710.09      717.34     40.06 o
   5  20  19       93.31      111.60     21.70 o
   1  21  19      220.13      227.64     23.61 o
   2  21  19      216.33      196.58     25.80 o
   3  21  19       22.05        0.00     22.82 o
   4  21  19      216.63      247.62     53.98 o
   0  22  19     1732.02     1970.27    122.69 o
   1  22  19       37.72        0.00     64.84 o
   2  22  19       98.38       67.46     92.05 o
   0   0  20     2666.88     2810.38     68.42 o
   1   0  20     4332.56     3975.45     57.63 o
   2   0  20       36.19       17.22     11.46 o
   3   0  20     5639.92     5922.55     70.59 o
   4   0  20       22.23       34.30      9.75 o
   5   0  20     3515.60     3488.20     66.31 o
   6   0  20     1604.31     1599.66     57.72 o
   7   0  20     4276.14     4482.80     88.78 o
   8   0  20      953.64      963.93     44.19 o
   9   0  20     1816.09     1822.85     60.90 o
  10   0  20      223.64      181.89     32.41 o
  11   0  20     1679.51     1726.00     66.18 o
  12   0  20      106.59       92.66     19.52 o
  13   0  20     1959.53     2161.89     70.40 o
  14   0  20      530.06      655.23     54.76 o
   1   1  20     2092.36     1979.13     28.18 o
   2   1  20      769.47      741.52     17.81 o
   3   1  20      197.34      166.95      9.64 o
   4   1  20      133.01      104.20      7.80 o
   5   1  20     3056.45     3188.45     44.76 o
   6   1  20      870.39      845.39     26.02 o
   7   1  20      571.36      536.45     22.89 o
   8   1  20      756.17      764.80     29.14 o
   9   1  20      191.48      167.63     16.79 o
  10   1  20        0.22        6.14     11.86 o
  11   1  20      693.15      602.59     28.94 o
  12   1  20       82.79       72.85     13.42 o
  13   1  20        2.68       35.93     13.81 o
  14   1  20        3.26        1.90     18.57 o
   0   2  20        0.86       22.50     12.19 o
   1   2  20     3836.55     3481.60     39.71 o
   2   2  20     1748.22     1573.41     25.24 o
   3   2  20      671.67      668.76     16.79 o
   4   2  20      515.28      530.83     14.49 o
   5   2  20       18.86       10.20      7.66 o
   6   2  20       32.99       41.78     10.27 o
   7   2  20       12.95       26.78     10.81 o
   8   2  20      708.48      721.05     26.48 o
   9   2  20     1167.88     1161.43     31.13 o
  10   2  20       23.89       20.53     12.02 o
  11   2  20      204.97      180.68     17.01 o
  12   2  20       13.92       16.11     13.54 o
  13   2  20      299.88      367.51     26.03 o
  14   2  20       52.67       65.16     17.43 o
   1   3  20     5007.45     5089.38     46.27 o
   2   3  20      314.10      341.18     13.16 o
   3   3  20      577.27      554.09     14.91 o
   4   3  20     1121.27     1192.82     22.56 o
   5   3  20     4673.59     5018.81     54.08 o
   6   3  20      758.05      735.11     25.12 o
   7   3  20      865.93      825.87     25.59 o
   8   3  20      184.93      190.33     15.71 o
   9   3  20     1583.79     1606.39     36.30 o
  10   3  20       41.19       27.21     10.43 o
  11   3  20     1763.30     1733.15     44.39 o
  12   3  20        1.31        0.00     13.36 o
  13   3  20      317.16      327.04     26.03 o
  14   3  20       69.02      105.79     18.26 o
   0   4  20     3936.00     3527.11     51.46 o
   1   4  20     2042.72     2080.55     28.96 o
   2   4  20      787.78      791.33     18.44 o
   3   4  20     6888.32     6745.76     54.30 o
   4   4  20       24.74       16.97      6.71 o
   5   4  20       11.07       17.62      8.24 o
   6   4  20     2351.53     2339.81     41.99 o
   7   4  20     1584.98     1624.04     34.41 o
   8   4  20      677.25      676.78     21.77 o
   9   4  20      383.33      374.99     18.24 o
  10   4  20       39.06       29.27     10.87 o
  11   4  20      138.35      149.33     14.91 o
  12   4  20      405.66      396.33     22.95 o
  13   4  20      231.00      263.11     27.90 o
  14   4  20        1.22        0.00     23.71 o
   1   5  20      605.55      578.13     15.48 o
   2   5  20      251.89      199.75     11.31 o
   3   5  20        4.58        0.00      6.15 o
   4   5  20      184.69      186.16     10.45 o
   5   5  20     2353.48     2325.90     37.99 o
   6   5  20      165.31      154.60     13.74 o
   7   5  20      245.90      216.86     14.32 o
   8   5  20       19.61       21.83      9.55 o
   9   5  20      278.81      274.68     16.34 o
  10   5  20       77.61       58.28     11.27 o
  11   5  20      118.62       81.16     12.16 o
  12   5  20      165.45      152.02     15.54 o
  13   5  20       26.36       16.09     18.91 o
  14   5  20      166.05       86.86     33.78 o
   0   6  20        7.33        0.00      7.46 o
   1   6  20     1712.06     1729.79     25.89 o
   2   6  20      113.22       71.37      7.60 o
   3   6  20     6276.96     6533.75     52.95 o
   4   6  20       36.25       30.68      7.88 o
   5   6  20      216.93      218.99     13.41 o
   6   6  20     1088.44     1105.84     31.32 o
   7   6  20     3546.18     3681.14     51.96 o
   8   6  20       33.30       28.45     10.38 o
   9   6  20     1311.63     1283.64     32.27 o
  10   6  20      122.61      105.02     12.25 o
  11   6  20      342.21      311.43     18.82 o
  12   6  20      332.00      369.26     19.33 o
  13   6  20     2350.27     2570.07     57.04 o
  14   6  20       75.50       29.55     39.24 o
   1   7  20     1574.77     1510.72     24.36 o
   2   7  20      880.04      852.53     20.01 o
   3   7  20      527.99      545.19     16.20 o
   4   7  20       71.72       63.82      8.08 o
   5   7  20     3428.07     3412.54     47.08 o
   6   7  20      138.73      139.54     12.53 o
   7   7  20       67.22       79.81     10.99 o
   8   7  20      276.96      255.22     15.73 o
   9   7  20     1174.36     1113.82     30.13 o
  10   7  20       25.38       11.60     10.97 o
  11   7  20      320.33      317.81     19.60 o
  12   7  20      373.53      400.73     21.11 o
  13   7  20       59.63       44.27     15.32 o
   0   8  20     1296.58     1285.48     34.89 o
   1   8  20     1206.63     1158.25     21.68 o
   2   8  20     1060.49     1028.99     22.29 o
   3   8  20      173.10      177.88     10.83 o
   4   8  20       12.02       22.68      7.88 o
   5   8  20       68.44       61.20      9.50 o
   6   8  20      461.78      422.81     19.52 o
   7   8  20       92.89       88.16     11.50 o
   8   8  20        6.44        4.94     10.18 o
   9   8  20      471.46      462.58     20.57 o
  10   8  20      122.37      114.26     14.41 o
  11   8  20       68.07       60.32     12.35 o
  12   8  20      137.96      107.18     15.55 o
  13   8  20      150.50      171.90     22.69 o
   1   9  20     1939.20     1901.19     30.98 o
   2   9  20      249.25      227.73     11.14 o
   3   9  20      730.87      679.87     19.61 o
   4   9  20      238.94      231.28     13.08 o
   5   9  20     3046.68     3039.63     45.35 o
   6   9  20      103.41      112.33     12.16 o
   7   9  20      948.96      959.04     28.27 o
   8   9  20       15.93       14.19     11.32 o
   9   9  20     2152.36     2200.23     41.16 o
  10   9  20       42.69       15.05     12.01 o
  11   9  20     1797.15     1878.41     41.82 o
  12   9  20       35.89        9.42     13.09 o
  13   9  20       37.19       40.96     35.96 o
   0  10  20       26.73       11.76     10.54 o
   1  10  20      176.04      193.73     11.93 o
   2  10  20      104.58       84.67      9.17 o
   3  10  20     4663.72     4944.87     55.83 o
   4  10  20      104.65      106.92     11.01 o
   5  10  20      494.63      528.12     19.60 o
   6  10  20      662.15      667.76     28.65 o
   7  10  20      645.73      628.23     22.82 o
   8  10  20       56.77       47.80     10.96 o
   9  10  20      910.02      908.87     28.60 o
  10  10  20       25.37       14.26     13.48 o
  11  10  20      108.53       94.01     12.95 o
  12  10  20       41.46       32.27     17.41 o
  13  10  20      366.38      285.96     73.75 o
   1  11  20      149.42      138.21     10.83 o
   2  11  20      130.25      153.12     12.97 o
   3  11  20       98.55       77.66     11.84 o
   4  11  20        6.88        0.00     10.04 o
   5  11  20      280.06      271.24     17.13 o
   6  11  20       53.55       65.79     11.79 o
   7  11  20      748.83      757.48     25.39 o
   8  11  20        8.90        5.41     10.16 o
   9  11  20      363.52      323.66     17.84 o
  10  11  20      362.37      339.42     19.21 o
  11  11  20       29.80       15.11     12.07 o
  12  11  20       32.68       41.39     13.74 o
   0  12  20       72.60       63.57     14.16 o
   1  12  20      194.74      204.28     13.38 o
   2  12  20      316.94      317.98     16.85 o
   3  12  20     1720.40     1789.32     39.40 o
   4  12  20      111.40       92.41     12.42 o
   5  12  20       61.99       26.81     11.35 o
   6  12  20       43.71       40.29     11.32 o
   7  12  20     2360.13     2392.75     42.74 o
   8  12  20      185.44      166.99     13.97 o
   9  12  20       80.50       75.00     11.87 o
  10  12  20      346.78      368.52     19.89 o
  11  12  20       20.50        2.51     15.86 o
  12  12  20       36.86       75.35     22.91 o
   1  13  20     1146.15     1144.78     31.01 o
   2  13  20      373.67      360.79     21.67 o
   3  13  20       13.95       25.56     10.32 o
   4  13  20       51.70       58.99     14.15 o
   5  13  20     1685.07     1640.73     41.41 o
   6  13  20       22.25       30.53     11.23 o
   7  13  20      167.57      148.82     14.57 o
   8  13  20      425.87      436.99     21.21 o
   9  13  20      260.35      230.43     16.26 o
  10  13  20        9.64        0.00     12.11 o
  11  13  20      760.91      798.08     31.67 o
   0  14  20     2393.16     2453.39     68.83 o
   1  14  20       93.05       57.85     13.06 o
   2  14  20      185.19      182.50     17.00 o
   3  14  20      354.84      333.37     20.29 o
   4  14  20      216.05      216.09     19.79 o
   5  14  20       18.26       12.45     15.04 o
   6  14  20       32.08       26.28     13.04 o
   7  14  20       25.16       24.44     12.35 o
   8  14  20      250.83      239.97     18.38 o
   9  14  20       13.53        2.33     12.93 o
  10  14  20        1.46        0.00     19.13 o
  11  14  20        2.42        0.00     21.60 o
   1  15  20     2029.94     2061.09     46.58 o
   2  15  20        8.72        0.00     12.69 o
   3  15  20      328.97      306.27     21.44 o
   4  15  20       27.90       53.30     15.32 o
   5  15  20     1602.29     1653.09     48.94 o
   6  15  20        8.03        0.00     14.00 o
   7  15  20      221.49      199.49     17.94 o
   8  15  20       10.33        0.00     14.18 o
   9  15  20      753.79      794.07     32.90 o
  10  15  20        9.03        0.00     14.60 o
   0  16  20      249.41      242.20     28.94 o
   1  16  20      930.14      875.34     34.28 o
   2  16  20       59.88       58.03     15.31 o
   3  16  20      399.53      394.86     26.20 o
   4  16  20       32.81       43.50     16.66 o
   5  16  20        3.39        0.00     16.55 o
   6  16  20       57.92       25.34     20.38 o
   7  16  20      800.96      815.36     36.54 o
   8  16  20       44.64       34.55     15.84 o
   9  16  20      870.98      947.57     38.36 o
  10  16  20      106.04      131.40     52.62 o
   1  17  20       72.64       63.26     15.91 o
   2  17  20       26.18       19.17     15.90 o
   3  17  20       13.58        7.27     17.44 o
   4  17  20       13.93        6.05     16.15 o
   5  17  20       96.27       76.02     16.63 o
   6  17  20       43.34       57.91     16.33 o
   7  17  20       66.03       60.22     17.57 o
   8  17  20       10.82       43.50     17.63 o
   0  18  20      408.51      390.91     43.66 o
   1  18  20      484.82      503.81     30.22 o
   2  18  20        3.70        0.00     15.38 o
   3  18  20     1398.30     1406.92     46.93 o
   4  18  20       82.42       75.51     17.34 o
   5  18  20       31.36       16.54     15.06 o
   6  18  20      160.05      107.30     21.69 o
   7  18  20      925.64      983.91     41.55 o
   8  18  20      533.09      450.10     96.16 o
   1  19  20     1590.47     1583.00     50.18 o
   2  19  20       37.14        3.62     16.00 o
   3  19  20      135.52      124.96     27.40 o
   4  19  20       91.53       94.74     18.41 o
   5  19  20     1500.01     1642.38     52.95 o
   6  19  20      297.50      251.45     28.44 o
   0  20  20       17.36       14.90     26.54 o
   1  20  20       93.33      102.44     24.51 o
   2  20  20       70.31       55.37     22.48 o
   3  20  20        8.02        0.00     19.77 o
   4  20  20       60.51       42.27     16.50 o
   5  20  20        0.51        0.00     46.09 o
   1  21  20      638.01      802.30     47.21 o
   2  21  20        3.74        0.00     22.35 o
   3  21  20      110.06       92.81     28.69 o
   1   1  21      326.66      319.63     12.91 o
   2   1  21     1902.09     1960.01     28.15 o
   3   1  21        6.70        0.00      6.13 o
   4   1  21     1904.52     1913.56     32.53 o
   5   1  21      423.77      438.48     17.73 o
   6   1  21      324.68      295.99     17.38 o
   7   1  21        9.36       25.04     11.20 o
   8   1  21      916.99      895.66     29.72 o
   9   1  21      109.96      106.06     14.69 o
  10   1  21      109.32      108.04     16.65 o
  11   1  21        2.76        0.00     13.38 o
  12   1  21      946.68      940.75     31.20 o
  13   1  21      265.69      277.28     22.33 o
   0   2  21     3769.29     4048.64     64.15 o
   1   2  21      249.47      252.30     12.41 o
   2   2  21      745.09      629.09     16.65 o
   3   2  21      564.75      577.51     16.24 o
   4   2  21     1228.02     1317.75     24.59 o
   5   2  21      169.52      135.57     11.43 o
   6   2  21     2681.14     2655.99     47.03 o
   7   2  21       84.85       78.54     11.73 o
   8   2  21      171.39      143.66     14.57 o
   9   2  21      424.24      420.58     21.48 o
  10   2  21     1825.98     1828.92     44.95 o
  11   2  21        0.77        0.00     13.47 o
  12   2  21      424.62      409.39     23.19 o
  13   2  21       33.30       50.54     14.57 o
   1   3  21       73.18       61.20      7.77 o
   2   3  21      369.67      311.86     12.69 o
   3   3  21      503.31      512.72     14.83 o
   4   3  21       14.92        0.00      7.05 o
   5   3  21      121.81       62.42     11.49 o
   6   3  21      553.03      528.61     22.36 o
   7   3  21      151.24      134.85     12.91 o
   8   3  21      305.65      270.75     16.43 o
   9   3  21      178.36      136.96     14.55 o
  10   3  21      175.59      174.02     15.48 o
  11   3  21        6.34        0.00     12.98 o
  12   3  21        8.32        0.00     13.32 o
  13   3  21        2.66       37.50     17.36 o
  14   3  21       38.94       23.92     46.66 o
   0   4  21     1218.86     1488.08     37.26 o
   1   4  21        4.13        5.47      6.27 o
   2   4  21      450.24      441.09     14.58 o
   3   4  21       38.34       35.19      7.30 o
   4   4  21     4260.95     4485.10     46.87 o
   5   4  21       46.09       30.99      9.87 o
   6   4  21     4539.81     4660.65     60.20 o
   7   4  21       10.46        4.79     10.19 o
   8   4  21       59.09       28.65     10.92 o
   9   4  21       94.42       72.30     10.99 o
  10   4  21     1854.70     1886.40     41.34 o
  11   4  21      400.11      402.35     21.16 o
  12   4  21       23.91        4.55     14.93 o
  13   4  21       54.19       55.07     17.07 o
  14   4  21       76.96       28.24     38.38 o
   1   5  21      540.46      555.86     16.36 o
   2   5  21     6859.36     7046.47     53.09 o
   3   5  21       23.05       21.85      6.45 o
   4   5  21     2489.04     2530.30     34.83 o
   5   5  21     1011.26     1044.43     26.72 o
   6   5  21      708.94      706.10     25.99 o
   7   5  21      825.84      855.15     27.95 o
   8   5  21     2730.79     2777.51     45.37 o
   9   5  21      104.37      100.98     12.23 o
  10   5  21      144.28      112.12     13.03 o
  11   5  21      555.90      532.26     23.97 o
  12   5  21     1068.29     1154.50     37.00 o
  13   5  21       16.70       31.75     14.82 o
   0   6  21      892.27      853.20     33.51 o
   1   6  21      184.40      150.05      9.46 o
   2   6  21      660.63      681.62     17.98 o
   3   6  21      119.37      149.95     10.66 o
   4   6  21      235.00      235.02     12.09 o
   5   6  21       30.35       33.89      9.67 o
   6   6  21       42.71       44.69     11.29 o
   7   6  21      689.52      716.03     25.83 o
   8   6  21      523.52      491.63     21.66 o
   9   6  21       27.53       15.46     10.91 o
  10   6  21      119.22      110.24     13.14 o
  11   6  21      115.01      107.60     13.38 o
  12   6  21      199.47      212.13     16.33 o
  13   6  21        1.61        8.93     15.63 o
   1   7  21      109.16       79.90      8.45 o
   2   7  21     5712.07     5653.91     49.57 o
   3   7  21       19.38       20.13      6.95 o
   4   7  21     1527.79     1583.82     30.57 o
   5   7  21       46.34       26.48      9.41 o
   6   7  21      725.54      729.54     26.80 o
   7   7  21      969.86      928.45     29.07 o
   8   7  21     1112.89     1036.56     29.09 o
   9   7  21      304.43      250.11     17.03 o
  10   7  21        8.66        0.00     10.98 o
  11   7  21      249.78      236.10     18.16 o
  12   7  21      515.51      500.26     23.33 o
  13   7  21      101.04      132.10     17.20 o
   0   8  21     2884.97     2772.76     51.64 o
   1   8  21      646.91      646.24     17.68 o
   2   8  21       10.31        5.00      7.14 o
   3   8  21      550.57      539.48     17.71 o
   4   8  21     3705.61     3844.67     48.11 o
   5   8  21      172.07      166.21     12.39 o
   6   8  21     1581.62     1644.27     37.07 o
   7   8  21       52.85       58.84     10.96 o
   8   8  21       21.72       13.46     10.69 o
   9   8  21      181.77      143.57     13.66 o
  10   8  21     1578.38     1613.38     39.73 o
  11   8  21       13.60        8.52     11.23 o
  12   8  21      258.00      273.85     19.38 o
  13   8  21      870.71      855.96     42.40 o
   1   9  21      550.81      548.76     18.08 o
   2   9  21      207.98      229.07     12.05 o
   3   9  21        2.09        1.38      8.13 o
   4   9  21        3.35       10.43      8.61 o
   5   9  21        4.04        6.07      8.76 o
   6   9  21       50.42       32.75     10.10 o
   7   9  21      220.18      211.16     16.05 o
   8   9  21        2.61        0.00     10.60 o
   9   9  21        4.79        0.00     11.08 o
  10   9  21       71.39       69.75     13.07 o
  11   9  21      169.42      161.76     15.52 o
  12   9  21        1.15        0.00     13.13 o
   0  10  21     4748.46     5013.67     71.08 o
   1  10  21     1973.54     2025.67     33.39 o
   2  10  21      487.57      465.39     17.98 o
   3  10  21       68.33       60.72      9.65 o
   4  10  21     1642.44     1645.27     35.19 o
   5  10  21       45.03       26.39      9.27 o
   6  10  21     1759.98     1766.22     41.11 o
   7  10  21      127.11      116.51     13.69 o
   8  10  21       37.26       31.72     10.90 o
   9  10  21        1.34        0.00     11.56 o
  10  10  21      511.61      492.57     23.86 o
  11  10  21       35.94       27.75     12.70 o
  12  10  21      498.95      536.60     25.71 o
   1  11  21      495.29      510.03     17.93 o
   2  11  21     2824.45     2761.02     44.47 o
   3  11  21       10.74        0.07     10.88 o
   4  11  21      777.77      762.65     29.18 o
   5  11  21       70.09       56.53     11.65 o
   6  11  21      673.80      650.48     26.71 o
   7  11  21       27.74        6.82     13.87 o
   8  11  21     3113.31     3150.62     51.92 o
   9  11  21       76.81       58.83     12.01 o
  10  11  21        7.71        1.96     11.38 o
  11  11  21       30.15        5.54     14.19 o
  12  11  21     1185.94     1267.79     48.69 o
   0  12  21      630.08      630.15     29.97 o
   1  12  21      873.60      834.92     24.53 o
   2  12  21        9.86        5.68      9.78 o
   3  12  21        1.17       17.84     11.07 o
   4  12  21       70.37       47.78     12.57 o
   5  12  21       88.47       77.10     13.32 o
   6  12  21      326.69      326.41     19.35 o
   7  12  21        7.19        4.89     11.51 o
   8  12  21        2.06        0.00     12.72 o
   9  12  21        0.56        0.00     11.24 o
  10  12  21       47.17       24.12     11.90 o
  11  12  21       86.28       69.86     13.33 o
   1  13  21      473.98      508.91     22.42 o
   2  13  21      871.34      865.40     27.95 o
   3  13  21      315.11      284.48     17.69 o
   4  13  21      229.13      270.26     22.48 o
   5  13  21        4.81        0.00     14.24 o
   6  13  21       36.81        9.29     12.41 o
   7  13  21       40.41       20.71     11.75 o
   8  13  21      485.03      488.26     23.73 o
   9  13  21      698.97      654.95     25.40 o
  10  13  21        5.58        0.00     11.82 o
  11  13  21       12.27        0.00     15.70 o
   0  14  21     2696.98     2662.07     70.59 o
   1  14  21       17.99       20.28     12.27 o
   2  14  21      311.26      272.92     19.73 o
   3  14  21     1129.44     1091.23     33.42 o
   4  14  21     1124.05     1054.27     37.47 o
   5  14  21        8.54        4.65     13.48 o
   6  14  21      458.23      461.55     25.18 o
   7  14  21      531.70      528.95     24.57 o
   8  14  21      174.54      160.12     17.39 o
   9  14  21      567.54      552.26     27.78 o
  10  14  21     1511.70     1587.60     44.39 o
   1  15  21       16.74       37.11     13.49 o
   2  15  21      103.80       67.47     13.99 o
   3  15  21       24.31        9.11     13.27 o
   4  15  21      413.49      409.72     26.80 o
   5  15  21       12.34       15.46     14.31 o
   6  15  21       53.49       24.99     15.07 o
   7  15  21      282.43      263.37     25.54 o
   8  15  21      237.56      229.77     21.06 o
   9  15  21       98.03       53.56     15.27 o
  10  15  21      184.87      202.68     40.37 o
   0  16  21     1197.86     1198.60     56.64 o
   1  16  21      156.81      154.85     18.41 o
   2  16  21        1.45        0.00     14.47 o
   3  16  21      172.75      168.19     19.39 o
   4  16  21      248.94      234.16     24.42 o
   5  16  21       30.71       13.44     15.66 o
   6  16  21      615.23      660.29     32.10 o
   7  16  21      103.74       96.68     19.56 o
   8  16  21       12.77       20.43     21.53 o
   9  16  21        3.55        0.00     29.48 o
   1  17  21      435.84      437.66     26.45 o
   2  17  21     1970.20     2067.57     68.07 o
   3  17  21        4.60        0.00     15.73 o
   4  17  21      750.97      748.72     38.10 o
   5  17  21      711.15      747.42     36.50 o
   6  17  21      811.24      835.07     36.97 o
   7  17  21      142.20      130.57     29.35 o
   8  17  21      965.36     1088.97     82.74 o
   0  18  21      717.62      729.18     54.31 o
   1  18  21        2.01        1.81     17.27 o
   2  18  21      353.55      323.98     25.03 o
   3  18  21        5.52        0.00     18.24 o
   4  18  21       29.93       19.92     16.46 o
   5  18  21      366.21      362.79     37.10 o
   6  18  21      307.49      350.82     27.70 o
   7  18  21      237.46      237.79     39.84 o
   1  19  21       66.00       77.00     19.26 o
   2  19  21      688.74      741.63     36.91 o
   3  19  21        0.63        0.00     18.31 o
   4  19  21      534.05      494.26     30.89 o
   5  19  21      214.51      221.53     22.56 o
   6  19  21        5.56       36.93     36.88 o
   0  20  21     1041.91     1115.41     66.11 o
   1  20  21       38.78       18.24     21.66 o
   2  20  21       82.15       93.94     18.83 o
   3  20  21       94.96       82.33     17.85 o
   4  20  21      578.21      623.88     51.47 o
   1  21  21       77.98       66.18     24.97 o
   2  21  21      620.57      657.89     75.12 o
   0   0  22      893.97      703.69     44.64 o
   1   0  22     4673.52     4318.54     63.44 o
   2   0  22      514.74      515.30     21.93 o
   3   0  22     2756.74     3018.50     53.46 o
   4   0  22      469.71      519.03     25.01 o
   5   0  22      422.23      388.88     25.18 o
   6   0  22      140.90      129.01     19.07 o
   7   0  22     2313.03     2312.88     79.37 o
   8   0  22      132.30      121.63     21.93 o
   9   0  22     1208.64     1159.74     54.66 o
  10   0  22      585.33      550.81     39.94 o
  11   0  22       61.38       49.08     19.77 o
  12   0  22        1.96        0.00     18.36 o
  13   0  22     1632.60     1733.26     65.01 o
   1   1  22     1904.62     1712.99     28.50 o
   2   1  22      486.86      513.75     16.15 o
   3   1  22        5.50       12.12      6.72 o
   4   1  22      683.40      661.19     20.04 o
   5   1  22     2053.61     2073.73     36.81 o
   6   1  22     1387.39     1370.36     34.98 o
   7   1  22     1474.70     1405.31     38.50 o
   8   1  22      531.80      518.91     25.62 o
   9   1  22      192.39      179.71     17.27 o
  10   1  22      159.75      139.35     17.00 o
  11   1  22      561.73      536.51     27.64 o
  12   1  22       26.37       32.37     13.37 o
  13   1  22        0.07        3.22     14.13 o
   0   2  22      636.19      706.56     28.63 o
   1   2  22     1062.18      936.53     21.47 o
   2   2  22       79.91       63.58      7.40 o
   3   2  22      537.29      559.18     16.37 o
   4   2  22      271.29      275.71     13.55 o
   5   2  22        0.26        0.00      8.86 o
   6   2  22       23.07        6.50      9.86 o
   7   2  22      106.11       88.04     12.28 o
   8   2  22      167.41      133.97     14.84 o
   9   2  22       98.09      103.27     14.37 o
  10   2  22      439.72      370.32     22.62 o
  11   2  22      242.10      214.83     20.79 o
  12   2  22       37.98       32.24     13.29 o
  13   2  22      312.96      297.61     26.48 o
   1   3  22     1907.24     2131.16     32.95 o
   2   3  22     1845.98     1849.92     28.96 o
   3   3  22     1439.41     1415.31     24.74 o
   4   3  22      466.90      500.29     17.64 o
   5   3  22     4214.21     4342.66     62.97 o
   6   3  22        1.76        0.00     10.59 o
   7   3  22       44.40       47.87     11.02 o
   8   3  22        8.30        0.47     12.03 o
   9   3  22     2718.79     2812.07     52.15 o
  10   3  22      105.82      126.26     16.20 o
  11   3  22     1618.79     1614.08     44.28 o
  12   3  22      250.32      231.56     18.71 o
  13   3  22       46.53       32.74     15.96 o
   0   4  22      478.30      459.31     22.40 o
   1   4  22      485.18      475.87     15.40 o
   2   4  22       28.06       20.34      7.07 o
   3   4  22     1683.98     1682.42     27.08 o
   4   4  22       21.48       10.84      7.55 o
   5   4  22       62.42       71.90     11.99 o
   6   4  22      706.53      718.91     26.69 o
   7   4  22     2724.18     2800.20     49.25 o
   8   4  22        2.75        3.98     10.77 o
   9   4  22      549.11      562.71     24.86 o
  10   4  22      106.23       84.06     13.47 o
  11   4  22       58.62       53.95     14.25 o
  12   4  22      313.77      300.77     22.60 o
  13   4  22      300.82      308.14     25.18 o
   1   5  22     1378.88     1358.36     25.43 o
   2   5  22       10.85       19.36      7.11 o
   3   5  22       63.07       67.36      8.00 o
   4   5  22      303.37      291.12     14.01 o
   5   5  22      820.23      791.51     25.69 o
   6   5  22      811.00      812.62     28.43 o
   7   5  22       15.62       20.72     12.09 o
   8   5  22       47.51       42.86     12.41 o
   9   5  22      106.84       75.36     11.49 o
  10   5  22        0.99        0.00     12.32 o
  11   5  22      133.23      101.21     12.99 o
  12   5  22      376.18      355.35     22.78 o
  13   5  22       40.21       26.18     21.85 o
   0   6  22      435.33      434.87     24.66 o
   1   6  22     1775.82     1725.23     27.29 o
   2   6  22      200.18      141.91      9.52 o
   3   6  22     6876.70     7096.15     58.28 o
   4   6  22     1002.16     1047.18     25.40 o
   5   6  22       90.24       92.82     11.22 o
   6   6  22     2725.29     2795.96     50.73 o
   7   6  22     3624.82     3668.77     59.49 o
   8   6  22      326.57      311.89     19.21 o
   9   6  22     1046.25     1029.52     32.61 o
  10   6  22       18.93        0.00     12.53 o
  11   6  22      558.88      582.78     24.57 o
  12   6  22      464.46      484.00     22.77 o
  13   6  22     1235.11     1322.70     57.78 o
   1   7  22     5651.02     5792.47     51.72 o
   2   7  22      155.24      185.57     10.90 o
   3   7  22      391.70      380.74     14.87 o
   4   7  22      361.55      355.39     16.18 o
   5   7  22     3429.57     3420.40     52.31 o
   6   7  22       15.43       37.25     11.37 o
   7   7  22      360.06      365.95     20.00 o
   8   7  22     1055.89     1031.49     30.70 o
   9   7  22      319.38      339.11     20.25 o
  10   7  22      161.35      143.41     15.23 o
  11   7  22      214.11      252.98     18.93 o
  12   7  22      250.63      269.32     19.09 o
  13   7  22       20.27        0.00    104.91 o
   0   8  22      637.49      640.35     27.09 o
   1   8  22       37.39       30.71      8.47 o
   2   8  22      165.89      143.34     10.57 o
   3   8  22      853.87      908.25     24.00 o
   4   8  22      402.72      377.29     17.67 o
   5   8  22       20.89       19.94     10.20 o
   6   8  22      294.05      301.74     18.53 o
   7   8  22       60.77       71.02     12.26 o
   8   8  22        7.17        0.00     11.29 o
   9   8  22      934.00      888.09     29.74 o
  10   8  22      109.44      105.44     14.32 o
  11   8  22        1.35        0.00     13.05 o
  12   8  22        1.88        3.28     12.73 o
   1   9  22     3411.60     3447.17     43.56 o
   2   9  22     1567.04     1586.12     29.79 o
   3   9  22      101.36       81.20      9.43 o
   4   9  22      113.69       93.55     11.68 o
   5   9  22     1757.40     1769.25     36.60 o
   6   9  22        3.89        0.61     10.48 o
   7   9  22      300.46      303.93     19.02 o
   8   9  22      110.78       69.93     12.38 o
   9   9  22      627.99      671.93     26.70 o
  10   9  22        1.52        0.00     12.17 o
  11   9  22     1168.05     1205.21     36.47 o
  12   9  22      122.93      121.47     19.83 o
   0  10  22     1239.38     1253.33     37.45 o
   1  10  22      729.85      737.68     21.36 o
   2  10  22      180.58      179.17     12.24 o
   3  10  22      913.48      886.20     26.08 o
   4  10  22      776.44      764.34     26.69 o
   5  10  22       31.14       32.75     10.34 o
   6  10  22        2.61        0.00     11.04 o
   7  10  22     2364.56     2381.86     49.88 o
   8  10  22        1.94        0.00     15.68 o
   9  10  22       59.04       61.08     12.61 o
  10  10  22      385.02      399.99     22.06 o
  11  10  22      244.84      240.02     18.26 o
  12  10  22        5.96        2.06     28.70 o
   1  11  22       91.67       74.05      9.97 o
   2  11  22        3.34        0.00     10.17 o
   3  11  22       57.49       39.19     10.90 o
   4  11  22       62.58       40.47     11.77 o
   5  11  22       53.93       46.89     12.64 o
   6  11  22      137.96      122.06     14.05 o
   7  11  22      107.97      113.85     15.58 o
   8  11  22        6.07       25.78     12.06 o
   9  11  22      336.04      310.50     19.99 o
  10  11  22        3.24        0.00     12.95 o
  11  11  22       70.53       15.65     12.95 o
   0  12  22       32.33       43.00     13.88 o
   1  12  22       15.62       31.39     10.40 o
   2  12  22      226.28      223.33     15.62 o
   3  12  22     1253.92     1240.28     33.28 o
   4  12  22      279.68      246.92     19.08 o
   5  12  22       45.18       40.50     12.76 o
   6  12  22      410.55      424.01     22.17 o
   7  12  22     1812.28     1775.41     43.41 o
   8  12  22      531.69      517.15     24.47 o
   9  12  22      358.97      334.25     19.38 o
  10  12  22       72.57       53.80     12.55 o
  11  12  22      249.03      237.76     19.15 o
   1  13  22      543.16      516.46     22.62 o
   2  13  22      104.10       93.57     12.68 o
   3  13  22       17.59       32.13     11.12 o
   4  13  22       25.44       35.53     12.75 o
   5  13  22      553.04      504.70     26.98 o
   6  13  22      405.82      368.01     23.10 o
   7  13  22      277.21      244.16     19.91 o
   8  13  22      253.07      230.10     17.97 o
   9  13  22      318.46      270.45     20.03 o
  10  13  22        2.67        0.00     12.90 o
  11  13  22      489.13      586.19     97.46 o
   0  14  22     1011.28     1124.02     54.09 o
   1  14  22      265.53      266.80     19.47 o
   2  14  22       10.93        2.91     13.00 o
   3  14  22       99.35       88.28     14.80 o
   4  14  22       18.21       14.55     13.66 o
   5  14  22        9.08       22.08     14.68 o
   6  14  22       80.85       70.21     14.08 o
   7  14  22      254.98      250.87     19.86 o
   8  14  22        0.10       18.14     14.01 o
   9  14  22        2.45        0.00     14.79 o
  10  14  22        3.41        0.00     17.29 o
   1  15  22      599.33      617.09     28.40 o
   2  15  22      540.30      534.66     26.65 o
   3  15  22      280.94      288.51     20.94 o
   4  15  22      185.78      199.63     21.23 o
   5  15  22     1437.82     1494.32     45.60 o
   6  15  22      119.40       64.65     17.61 o
   7  15  22      225.29      223.94     18.96 o
   8  15  22      241.69      194.14     21.02 o
   9  15  22      193.15      189.55     20.55 o
   0  16  22     1819.15     1895.19     71.81 o
   1  16  22     1305.40     1304.10     42.76 o
   2  16  22       92.84       77.23     16.72 o
   3  16  22     2155.51     2235.60     62.59 o
   4  16  22       60.27       66.97     18.26 o
   5  16  22       16.71        0.00     15.43 o
   6  16  22       20.85       14.86     15.43 o
   7  16  22      256.78      232.12     23.23 o
   8  16  22      120.70       80.56     22.20 o
   9  16  22      842.65      736.27    108.19 o
   1  17  22       16.53        0.00     13.98 o
   2  17  22       74.44       79.16     17.58 o
   3  17  22       23.21       32.30     17.44 o
   4  17  22       21.59       16.54     18.17 o
   5  17  22        7.52        3.54     16.88 o
   6  17  22        2.39       24.23     16.79 o
   7  17  22       53.38       65.71     17.06 o
   8  17  22      133.72       85.82     48.12 o
   0  18  22      113.88      100.97     26.81 o
   1  18  22      422.65      445.55     29.73 o
   2  18  22       23.24       26.35     16.75 o
   3  18  22      989.12      939.78     44.27 o
   4  18  22      232.91      272.90     25.18 o
   5  18  22        3.50        0.19     16.56 o
   6  18  22      103.25       84.97     19.13 o
   7  18  22      224.95      168.19     43.18 o
   1  19  22      148.05      112.79     18.29 o
   2  19  22       23.92        1.55     16.51 o
   3  19  22      196.82      254.32     26.25 o
   4  19  22      154.98      113.54     27.18 o
   5  19  22     1015.82     1014.93     73.69 o
   0  20  22      102.84       79.42     45.75 o
   1  20  22        0.05        0.00     22.81 o
   2  20  22        1.58       13.89     31.17 o
   3  20  22        0.10        0.00     34.80 o
   4  20  22       18.09       24.25     49.48 o
   1   1  23      424.81      450.43     16.42 o
   2   1  23     2149.61     2353.35     33.25 o
   3   1  23        6.54        0.00      6.18 o
   4   1  23      815.47      809.58     22.40 o
   5   1  23      716.39      697.89     23.89 o
   6   1  23      257.13      226.91     16.53 o
   7   1  23       62.72       58.55     12.96 o
   8   1  23     2169.45     2209.63     50.47 o
   9   1  23      949.08      943.11     39.30 o
  10   1  23       15.52       18.30     14.21 o
  11   1  23      138.36      101.68     15.85 o
  12   1  23      456.34      462.24     24.53 o
  13   1  23        0.17       25.71     15.63 o
   0   2  23     1810.61     1905.34     46.60 o
   1   2  23      934.23      837.39     20.94 o
   2   2  23     1082.61     1061.94     22.82 o
   3   2  23      636.95      640.45     17.93 o
   4   2  23      896.03      960.42     25.43 o
   5   2  23      270.65      280.92     17.34 o
   6   2  23      349.45      293.82     18.33 o
   7   2  23      678.49      693.79     28.65 o
   8   2  23       55.54       52.32     12.80 o
   9   2  23      687.17      643.46     29.04 o
  10   2  23     1159.19     1127.41     39.68 o
  11   2  23       15.30       28.32     14.94 o
  12   2  23      320.06      317.10     21.56 o
  13   2  23      155.43      112.54     16.38 o
   1   3  23      441.38      422.36     16.09 o
   2   3  23       42.67       31.15      6.65 o
   3   3  23       11.67        9.71      6.66 o
   4   3  23      410.63      434.40     18.82 o
   5   3  23      331.56      338.54     19.98 o
   6   3  23       53.13       46.58     11.03 o
   7   3  23      314.62      308.32     21.11 o
   8   3  23       83.97       87.61     13.23 o
   9   3  23       24.68       28.10     11.98 o
  10   3  23      502.28      533.11     26.69 o
  11   3  23        9.90        6.91     15.93 o
  12   3  23        0.12        0.00     13.87 o
  13   3  23       29.67       12.25     14.83 o
   0   4  23     3726.99     3662.69     60.44 o
   1   4  23     1265.80     1197.14     24.20 o
   2   4  23       62.71       46.22      7.25 o
   3   4  23      887.26      870.67     20.04 o
   4   4  23     1339.40     1345.93     28.34 o
   5   4  23       53.97       58.47     11.38 o
   6   4  23     1862.26     1864.05     43.23 o
   7   4  23      222.01      230.08     16.74 o
   8   4  23      674.65      658.48     26.20 o
   9   4  23      145.96      130.64     14.51 o
  10   4  23      583.59      564.48     26.10 o
  11   4  23      241.46      294.66     26.96 o
  12   4  23      261.94      262.16     20.76 o
  13   4  23       31.32       61.59     34.69 o
   1   5  23     2347.06     2376.98     35.46 o
   2   5  23     3986.37     4000.53     41.82 o
   3   5  23      204.77      178.60     11.18 o
   4   5  23     1677.27     1652.13     31.66 o
   5   5  23     1359.25     1348.59     35.43 o
   6   5  23     1352.41     1421.35     37.16 o
   7   5  23     1400.61     1451.62     38.75 o
   8   5  23     2750.55     2659.09     52.72 o
   9   5  23      281.10      306.19     19.65 o
  10   5  23       48.93       62.94     13.62 o
  11   5  23      410.47      422.20     24.66 o
  12   5  23      799.59      872.44     34.35 o
  13   5  23       18.27        1.28     46.66 o
   0   6  23      130.67      149.24     16.91 o
   1   6  23       63.68       63.70      8.38 o
   2   6  23       25.46       17.96      7.53 o
   3   6  23        3.78        9.59      7.99 o
   4   6  23       22.85        9.15      8.57 o
   5   6  23       18.66        0.35     10.75 o
   6   6  23       17.86       21.30     11.06 o
   7   6  23      300.80      258.62     18.86 o
   8   6  23      174.29      150.05     14.83 o
   9   6  23       75.86       55.56     12.79 o
  10   6  23       19.08        1.65     13.61 o
  11   6  23       67.02       70.55     15.12 o
  12   6  23        4.71        0.00     14.74 o
   1   7  23        5.78        7.65      7.16 o
   2   7  23     1603.77     1619.43     29.49 o
   3   7  23      192.67      189.08     12.09 o
   4   7  23     1499.12     1528.28     32.36 o
   5   7  23      183.75      163.94     13.91 o
   6   7  23      107.20       82.04     13.16 o
   7   7  23      302.53      257.36     18.58 o
   8   7  23     2011.56     1953.02     44.08 o
   9   7  23       72.33       72.40     13.02 o
  10   7  23       88.96       76.60     14.23 o
  11   7  23      111.58      103.30     16.09 o
  12   7  23      401.39      401.06     22.93 o
   0   8  23     6153.02     6343.78     81.31 o
   1   8  23      561.81      560.86     18.13 o
   2   8  23      635.65      619.54     19.75 o
   3   8  23      434.48      399.43     18.65 o
   4   8  23     2353.02     2380.10     42.69 o
   5   8  23       18.03       13.15      9.97 o
   6   8  23      956.97      901.58     29.56 o
   7   8  23      825.71      792.03     28.70 o
   8   8  23      375.46      358.97     20.10 o
   9   8  23       13.77        1.63     12.08 o
  10   8  23     1170.68     1210.55     37.27 o
  11   8  23       35.89       24.63     16.81 o
  12   8  23       56.21       69.30     19.64 o
   1   9  23      429.57      457.00     17.78 o
   2   9  23      233.84      215.57     13.62 o
   3   9  23      110.52       84.92     10.01 o
   4   9  23       22.69       12.31     10.41 o
   5   9  23        4.31        1.10     11.52 o
   6   9  23      106.97       89.88     13.42 o
   7   9  23        9.00        0.00     11.65 o
   8   9  23      187.85      171.67     17.07 o
   9   9  23        0.39        4.76     12.30 o
  10   9  23      108.30       98.39     15.13 o
  11   9  23        1.46        0.00     15.02 o
  12   9  23      103.39      127.79     39.42 o
   0  10  23     4550.21     4749.98     72.55 o
   1  10  23       42.25       23.13      9.23 o
   2  10  23      208.58      191.31     13.10 o
   3  10  23       39.96       35.33     10.11 o
   4  10  23      557.33      579.02     24.13 o
   5  10  23        0.11        3.01     11.36 o
   6  10  23      271.10      251.94     19.74 o
   7  10  23      326.54      345.32     21.64 o
   8  10  23       28.64       33.51     12.52 o
   9  10  23      442.49      391.84     21.90 o
  10  10  23     1189.49     1248.13     37.42 o
  11  10  23        1.75        6.22     13.93 o
   1  11  23     1816.29     1931.88     34.73 o
   2  11  23      178.99      120.47     12.57 o
   3  11  23       36.03       20.34     10.77 o
   4  11  23      188.95      155.48     16.50 o
   5  11  23      848.82      865.99     31.71 o
   6  11  23      798.50      786.62     32.30 o
   7  11  23      704.02      710.31     28.11 o
   8  11  23     1514.56     1558.19     39.95 o
   9  11  23       12.50       30.98     12.41 o
  10  11  23       80.79       59.83     14.25 o
  11  11  23      294.79      244.08     22.40 o
   0  12  23      540.13      598.57     30.04 o
   1  12  23       59.56       26.28     10.79 o
   2  12  23       47.87       41.81     10.77 o
   3  12  23       45.63       29.44     11.45 o
   4  12  23       21.91        6.31     11.66 o
   5  12  23        7.39        0.00     14.12 o
   6  12  23      287.76      260.45     20.21 o
   7  12  23       22.24       24.66     13.48 o
   8  12  23        0.29        3.51     12.37 o
   9  12  23        0.32        6.29     12.34 o
  10  12  23       51.63       39.03     14.16 o
  11  12  23        2.08       82.76     33.55 o
   1  13  23      106.68       91.42     13.13 o
   2  13  23      483.81      485.89     22.52 o
   3  13  23      104.37       96.78     12.98 o
   4  13  23      287.26      247.61     18.80 o
   5  13  23      165.86      131.81     17.67 o
   6  13  23      186.42      150.40     17.17 o
   7  13  23       44.35       60.10     14.32 o
   8  13  23      758.15      745.36     29.34 o
   9  13  23      201.33      225.14     19.41 o
  10  13  23        9.98        0.00     16.17 o
   0  14  23     3307.55     3388.24     92.77 o
   1  14  23       15.02        3.13     13.37 o
   2  14  23       78.53       59.53     12.77 o
   3  14  23     1169.61     1167.67     36.03 o
   4  14  23      316.11      300.07     23.35 o
   5  14  23       25.88        3.39     14.70 o
   6  14  23     1622.19     1677.59     46.50 o
   7  14  23      148.47      146.08     24.95 o
   8  14  23      205.08      231.98     21.69 o
   9  14  23      641.35      679.59     31.73 o
   1  15  23      103.04       80.57     15.14 o
   2  15  23      333.19      328.44     28.14 o
   3  15  23       39.94       31.50     15.63 o
   4  15  23      255.49      231.61     22.50 o
   5  15  23       22.60       12.80     15.34 o
   6  15  23      201.64      182.45     18.64 o
   7  15  23      282.59      227.57     20.04 o
   8  15  23       30.48        6.81     17.52 o
   9  15  23       54.46       71.33     59.74 o
   0  16  23     1483.08     1455.77     64.74 o
   1  16  23        1.38       20.51     14.42 o
   2  16  23       11.97        0.00     13.87 o
   3  16  23      415.70      341.94     25.97 o
   4  16  23      670.32      636.65     33.86 o
   5  16  23      157.36      122.04     21.84 o
   6  16  23      126.52      105.18     18.30 o
   7  16  23        2.30       11.31     22.60 o
   8  16  23       94.70      113.28     63.00 o
   1  17  23      373.65      376.76     25.17 o
   2  17  23     2485.11     2490.74     63.00 o
   3  17  23       62.05       31.56     18.34 o
   4  17  23      373.28      440.43     31.54 o
   5  17  23     1126.72     1168.29     45.19 o
   6  17  23      610.31      613.11     32.59 o
   7  17  23       20.11        0.00     48.34 o
   0  18  23       35.66        5.46     20.43 o
   1  18  23        2.35        0.00     16.35 o
   2  18  23       73.67       77.03     20.13 o
   3  18  23       24.81       57.45     18.47 o
   4  18  23      507.14      507.07     32.70 o
   5  18  23       11.38       44.66     18.02 o
   6  18  23      437.97      385.58     69.27 o
   1  19  23        1.81        0.00     16.25 o
   2  19  23      590.13      611.69     34.86 o
   3  19  23       19.17       57.00     26.74 o
   4  19  23      308.68      306.18     53.12 o
   0  20  23      493.23      622.54    109.70 o
   1  20  23      200.01      206.96     64.78 o
   0   0  24     1827.39     2045.57     65.37 o
   1   0  24      432.03      488.58     23.78 o
   2   0  24      564.83      597.57     24.40 o
   3   0  24     1304.15     1467.68     37.61 o
   4   0  24      447.94      476.12     25.80 o
   5   0  24      115.45      118.00     15.93 o
   6   0  24      344.18      324.33     30.16 o
   7   0  24      587.53      609.31     39.47 o
   8   0  24      333.70      385.30     35.33 o
   9   0  24     1019.79     1083.78     54.75 o
  10   0  24      635.13      655.32     47.22 o
  11   0  24       46.13       68.35     21.08 o
  12   0  24      196.39      165.33     24.53 o
  13   0  24     1388.70     1466.22    226.68 o
   1   1  24     1541.50     1471.83     27.85 o
   2   1  24      617.89      640.65     18.61 o
   3   1  24        0.80        0.00      6.94 o
   4   1  24       58.13       49.35      9.54 o
   5   1  24       81.39       70.25     11.01 o
   6   1  24       93.85      100.56     13.95 o
   7   1  24       34.88       35.07     14.11 o
   8   1  24      519.06      477.54     25.23 o
   9   1  24      296.50      253.36     21.76 o
  10   1  24      350.53      348.03     23.69 o
  11   1  24      490.55      499.77     28.45 o
  12   1  24       75.42       76.27     14.77 o
  13   1  24      136.64       93.25     25.21 o
   0   2  24       12.89       18.33     10.72 o
   1   2  24      123.39      101.10      9.57 o
   2   2  24      149.06      150.35     10.75 o
   3   2  24      352.74      368.11     14.60 o
   4   2  24     1229.30     1283.96     31.18 o
   5   2  24      157.11      184.68     16.18 o
   6   2  24       11.29       16.24     11.35 o
   7   2  24     1271.37     1191.69     37.74 o
   8   2  24      241.95      199.75     17.97 o
   9   2  24       20.03        5.76     13.34 o
  10   2  24      829.43      796.98     34.75 o
  11   2  24       26.11        9.14     15.35 o
  12   2  24       96.28       74.45     14.93 o
  13   2  24      913.28     1046.48     71.80 o
   1   3  24     2611.85     2664.44     38.62 o
   2   3  24      455.76      518.40     17.60 o
   3   3  24      282.57      278.23     12.04 o
   4   3  24     1017.99     1072.53     28.01 o
   5   3  24     4045.76     4214.03     64.51 o
   6   3  24      250.93      263.25     18.94 o
   7   3  24      110.51      104.65     14.93 o
   8   3  24      239.01      218.33     21.87 o
   9   3  24     1449.91     1427.46     41.27 o
  10   3  24      196.64      191.02     18.04 o
  11   3  24     1298.51     1391.66     45.13 o
  12   3  24       89.80       63.76     14.96 o
  13   3  24       18.70      106.41     49.94 o
   0   4  24       41.45       93.31     13.21 o
   1   4  24       16.10       16.28      7.73 o
   2   4  24      300.12      308.52     12.98 o
   3   4  24     2978.52     3019.21     38.05 o
   4   4  24      358.27      332.52     17.14 o
   5   4  24      192.02      196.61     16.43 o
   6   4  24      317.45      332.73     19.93 o
   7   4  24     1082.24     1031.53     35.12 o
   8   4  24       25.32       20.09     12.21 o
   9   4  24     1495.94     1530.05     40.22 o
  10   4  24      177.31      174.31     18.11 o
  11   4  24       22.37       32.11     15.64 o
  12   4  24       82.78       93.58     18.27 o
   1   5  24      594.80      561.43     18.07 o
   2   5  24      901.40      859.86     20.50 o
   3   5  24      556.13      572.10     17.61 o
   4   5  24      291.68      272.29     15.46 o
   5   5  24      382.30      412.80     21.33 o
   6   5  24        4.48        0.00     12.39 o
   7   5  24      372.28      387.15     21.78 o
   8   5  24      286.46      257.09     18.91 o
   9   5  24       15.69        0.00     15.83 o
  10   5  24       92.24       78.72     15.24 o
  11   5  24        3.11        0.00     14.40 o
  12   5  24      415.59      435.52     28.19 o
   0   6  24     4168.29     4312.56     75.48 o
   1   6  24     1572.90     1554.68     29.16 o
   2   6  24      553.99      520.56     17.08 o
   3   6  24     5511.73     5711.00     53.34 o
   4   6  24     1108.06     1172.95     30.25 o
   5   6  24        1.28        1.91     10.01 o
   6   6  24      316.80      302.87     19.54 o
   7   6  24     1245.58     1277.92     37.25 o
   8   6  24       13.53        9.02     13.07 o
   9   6  24      635.21      643.76     28.57 o
  10   6  24      176.27      164.33     16.97 o
  11   6  24      777.50      746.51     32.14 o
  12   6  24      188.31      189.78     21.35 o
   1   7  24     1636.03     1648.87     31.76 o
   2   7  24      113.33      103.69     10.02 o
   3   7  24      543.37      573.64     19.60 o
   4   7  24      130.78      128.29     12.34 o
   5   7  24     2135.04     2173.58     45.95 o
   6   7  24      210.03      192.61     16.58 o
   7   7  24      270.15      244.04     18.45 o
   8   7  24      447.84      429.92     22.49 o
   9   7  24      217.48      212.65     18.07 o
  10   7  24        5.59       22.59     13.73 o
  11   7  24      433.54      480.89     26.75 o
  12   7  24      388.83      372.06     28.32 o
   0   8  24      240.63      235.17     19.55 o
   1   8  24       21.54        9.50      8.59 o
   2   8  24        1.89        0.00      8.71 o
   3   8  24      807.44      779.90     22.65 o
   4   8  24      139.64      118.12     13.30 o
   5   8  24        0.94        0.00     10.31 o
   6   8  24      160.95      168.25     16.44 o
   7   8  24      664.54      686.19     27.36 o
   8   8  24      420.87      382.35     21.87 o
   9   8  24      261.64      269.41     19.11 o
  10   8  24        3.98       11.40     12.82 o
  11   8  24        9.36        7.73     14.68 o
  12   8  24      306.21      334.58     52.51 o
   1   9  24      950.03      950.37     24.69 o
   2   9  24      179.96      152.07     12.56 o
   3   9  24       83.53       78.94     11.31 o
   4   9  24      725.15      772.30     27.04 o
   5   9  24     3427.64     3643.86     60.18 o
   6   9  24      547.28      585.82     26.11 o
   7   9  24       18.61        1.51     12.04 o
   8   9  24     1457.88     1396.42     37.62 o
   9   9  24      221.59      221.44     20.83 o
  10   9  24        5.03        4.99     12.52 o
  11   9  24      871.17      970.37     36.91 o
   0  10  24      614.57      643.58     29.09 o
   1  10  24      237.96      228.04     13.70 o
   2  10  24      139.76      127.59     11.09 o
   3  10  24      634.43      599.10     22.80 o
   4  10  24      227.41      236.24     17.09 o
   5  10  24      131.36      117.84     16.25 o
   6  10  24      558.14      559.75     28.01 o
   7  10  24     1595.50     1557.94     43.13 o
   8  10  24       37.05       45.08     13.20 o
   9  10  24        6.44       25.99     13.73 o
  10  10  24      297.17      304.91     21.11 o
  11  10  24      408.93      394.22     24.13 o
   1  11  24      246.01      213.15     14.97 o
   2  11  24        0.94        0.00     10.41 o
   3  11  24       31.75       17.88     11.83 o
   4  11  24        3.91        0.00     11.79 o
   5  11  24        5.37        4.00     14.16 o
   6  11  24      321.32      330.62     27.40 o
   7  11  24       24.87       33.25     13.98 o
   8  11  24      352.71      345.32     21.54 o
   9  11  24       12.01        0.28     12.67 o
  10  11  24        0.13        0.00     13.86 o
   0  12  24     1118.31     1045.21     39.80 o
   1  12  24      627.71      618.09     23.98 o
   2  12  24      338.54      319.97     18.01 o
   3  12  24      878.73      831.86     28.49 o
   4  12  24       27.57       27.14     12.58 o
   5  12  24      209.07      235.75     21.01 o
   6  12  24      330.27      341.60     24.50 o
   7  12  24     1300.47     1331.72     41.13 o
   8  12  24      148.04      164.96     18.29 o
   9  12  24      579.45      645.55     28.07 o
  10  12  24      107.82      104.92     16.94 o
   1  13  24     1348.54     1302.51     35.78 o
   2  13  24      635.27      609.90     25.51 o
   3  13  24       60.81       61.06     14.20 o
   4  13  24        4.55       14.40     12.80 o
   5  13  24      294.78      274.94     22.35 o
   6  13  24       21.46       15.57     15.31 o
   7  13  24      537.74      534.92     30.39 o
   8  13  24      229.98      200.01     18.33 o
   9  13  24      397.22      410.58     24.87 o
   0  14  24      342.63      343.21     34.89 o
   1  14  24      196.82      158.05     17.79 o
   2  14  24       36.71       19.51     14.35 o
   3  14  24        3.08        1.80     13.79 o
   4  14  24      135.98      118.86     16.68 o
   5  14  24      112.64      129.76     18.17 o
   6  14  24       46.66       50.28     16.79 o
   7  14  24       41.20       42.97     15.17 o
   8  14  24      112.20      119.81     19.86 o
   9  14  24      194.58      180.39     29.92 o
   1  15  24      273.40      241.46     20.65 o
   2  15  24      864.47      878.00     35.21 o
   3  15  24        8.27        2.24     14.39 o
   4  15  24      590.87      568.85     30.41 o
   5  15  24      282.53      254.25     22.57 o
   6  15  24      238.51      245.38     25.07 o
   7  15  24        9.15        0.00     15.71 o
   8  15  24      750.95      800.44     67.12 o
   0  16  24       17.96        0.00     21.33 o
   1  16  24      566.40      563.20     29.86 o
   2  16  24        6.80        9.47     13.98 o
   3  16  24      965.05      974.41     40.92 o
   4  16  24      105.65      108.58     19.90 o
   5  16  24        0.74        0.00     15.74 o
   6  16  24      389.79      385.61     28.36 o
   7  16  24      461.83      480.11     66.62 o
   1  17  24        2.54        0.00     15.02 o
   2  17  24       66.39       62.42     19.87 o
   3  17  24       41.65       47.43     18.00 o
   4  17  24        5.99        0.00     17.68 o
   5  17  24       12.21       24.67     22.33 o
   6  17  24       16.06        0.09     28.05 o
   0  18  24     1237.39     1258.80     64.40 o
   1  18  24      669.49      722.83     36.66 o
   2  18  24       65.42       40.22     20.54 o
   3  18  24      505.39      469.50     33.14 o
   4  18  24      333.20      436.31     34.63 o
   5  18  24       28.90       60.02     38.58 o
   1  19  24      429.36      497.37     51.09 o
   2  19  24      789.44      851.68     83.15 o
   3  19  24       71.18       47.18     47.71 o
   1   1  25     1012.22     1068.34     24.65 o
   2   1  25     1777.54     1886.45     31.30 o
   3   1  25       17.84       15.45      7.72 o
   4   1  25       13.70       22.88     10.02 o
   5   1  25     1168.02     1204.04     35.41 o
   6   1  25      171.73      150.16     17.05 o
   7   1  25      524.88      537.46     28.17 o
   8   1  25     1657.05     1641.07     48.81 o
   9   1  25      419.53      432.39     26.58 o
  10   1  25      106.29       92.09     15.36 o
  11   1  25      172.45      150.66     17.83 o
  12   1  25      343.62      338.97     22.97 o
   0   2  25     2606.09     2650.89     53.76 o
   1   2  25      258.34      214.35     12.94 o
   2   2  25        3.60       11.92      7.55 o
   3   2  25     1424.31     1465.20     28.78 o
   4   2  25      331.25      338.07     18.24 o
   5   2  25      187.76      186.75     15.65 o
   6   2  25     3096.64     3180.35     55.67 o
   7   2  25     1469.36     1397.70     44.10 o
   8   2  25       78.42       47.68     12.86 o
   9   2  25     1541.41     1518.73     45.92 o
  10   2  25      473.73      445.79     26.96 o
  11   2  25      136.60      128.65     17.33 o
  12   2  25      137.23      145.97     19.80 o
   1   3  25       12.30       31.25      8.58 o
   2   3  25      468.94      439.00     16.10 o
   3   3  25        7.27        6.47      7.49 o
   4   3  25      611.98      625.92     22.45 o
   5   3  25      167.09      183.17     17.34 o
   6   3  25       18.93       29.71     11.58 o
   7   3  25       37.32       20.31     12.03 o
   8   3  25       99.95      103.06     15.74 o
   9   3  25      255.85      241.70     19.26 o
  10   3  25      265.78      275.52     22.40 o
  11   3  25        6.85        0.00     15.22 o
  12   3  25      141.38      133.88     17.48 o
   0   4  25     1217.21     1174.66     40.47 o
   1   4  25      535.18      517.46     18.95 o
   2   4  25      104.05       76.74      8.80 o
   3   4  25     1629.76     1733.38     29.89 o
   4   4  25     1332.30     1302.99     31.99 o
   5   4  25        3.09        0.00     11.58 o
   6   4  25     1092.43     1076.16     33.84 o
   7   4  25      680.90      679.11     30.06 o
   8   4  25       88.94       72.58     14.48 o
   9   4  25       52.92       57.48     14.25 o
  10   4  25      350.89      341.91     22.89 o
  11   4  25      334.82      316.27     24.37 o
  12   4  25       41.98       24.64     21.99 o
   1   5  25     1257.78     1223.22     27.26 o
   2   5  25     2406.72     2347.30     33.77 o
   3   5  25      441.62      442.77     16.16 o
   4   5  25     1245.86     1207.29     32.34 o
   5   5  25      952.97      947.07     30.24 o
   6   5  25      191.15      158.79     15.54 o
   7   5  25       72.13       60.07     12.99 o
   8   5  25      716.16      672.13     30.32 o
   9   5  25      289.48      306.55     22.00 o
  10   5  25        2.71       16.07     14.60 o
  11   5  25      741.01      780.26     34.84 o
  12   5  25      614.26      546.29     53.62 o
   0   6  25       71.25       83.06     15.87 o
   1   6  25       30.90       40.00      8.83 o
   2   6  25      195.08      172.22     12.19 o
   3   6  25       32.27       36.25      8.50 o
   4   6  25      142.51      133.16     13.10 o
   5   6  25      144.62      116.74     12.95 o
   6   6  25      172.20      162.42     16.42 o
   7   6  25      200.34      160.50     24.81 o
   8   6  25       15.88        0.00     12.81 o
   9   6  25        2.82        1.43     14.06 o
  10   6  25      237.04      207.31     18.94 o
  11   6  25       62.51       73.28     16.64 o
  12   6  25        0.69        0.00     60.69 o
   1   7  25      966.60      947.13     24.97 o
   2   7  25     1983.62     2087.78     34.56 o
   3   7  25      359.23      349.91     16.34 o
   4   7  25      967.54      938.38     28.00 o
   5   7  25      401.96      342.16     26.13 o
   6   7  25        4.78        4.48     12.02 o
   7   7  25       16.27       19.79     13.77 o
   8   7  25      913.82      938.24     33.89 o
   9   7  25      409.69      376.25     22.70 o
  10   7  25       30.78       35.37     13.58 o
  11   7  25      246.30      213.71     20.52 o
   0   8  25     4660.37     4683.59     72.84 o
   1   8  25     1602.80     1734.62     32.76 o
   2   8  25       94.54       70.51     10.66 o
   3   8  25     2895.37     2942.58     45.12 o
   4   8  25     1449.84     1480.10     38.60 o
   5   8  25      159.87      127.99     14.93 o
   6   8  25     1237.97     1204.41     36.58 o
   7   8  25     1081.05     1125.50     33.39 o
   8   8  25        8.20       11.88     11.85 o
   9   8  25      221.09      192.54     18.00 o
  10   8  25     1313.52     1345.65     42.32 o
  11   8  25      148.71      145.07     16.99 o
   1   9  25       65.29       62.61     11.18 o
   2   9  25        1.64        3.05      9.84 o
   3   9  25        8.77        6.62     10.44 o
   4   9  25      121.50      128.42     13.86 o
   5   9  25       77.47      103.55     14.97 o
   6   9  25        3.33       18.52     13.76 o
   7   9  25        0.37        8.27     13.33 o
   8   9  25        5.96        3.65     12.09 o
   9   9  25       71.83       44.54     13.04 o
  10   9  25       15.35       33.95     12.50 o
  11   9  25       20.44       63.79     24.33 o
   0  10  25       65.94       76.18     15.18 o
   1  10  25       28.39       26.94      9.99 o
   2  10  25        5.09        0.00     10.07 o
   3  10  25      125.10      144.89     14.56 o
   4  10  25      522.61      505.63     22.89 o
   5  10  25       10.45       13.61     14.42 o
   6  10  25       22.94       13.20     14.93 o
   7  10  25      317.75      325.05     22.57 o
   8  10  25       14.45        6.68     14.26 o
   9  10  25      284.20      315.44     21.44 o
  10  10  25     1695.98     1685.32     44.10 o
   1  11  25     2079.98     2111.35     40.78 o
   2  11  25      544.07      489.41     21.66 o
   3  11  25      207.03      190.69     17.15 o
   4  11  25      294.16      272.64     21.21 o
   5  11  25      972.31      963.69     36.93 o
   6  11  25      358.28      335.78     25.36 o
   7  11  25      175.42      161.83     18.82 o
   8  11  25      488.23      493.23     24.23 o
   9  11  25      121.14      108.61     14.63 o
  10  11  25        6.41        0.00     14.54 o
   0  12  25      234.74      219.61     21.67 o
   1  12  25        0.89        3.27     10.92 o
   2  12  25        3.72       16.68     11.37 o
   3  12  25       54.55       37.39     13.51 o
   4  12  25      228.25      220.85     18.09 o
   5  12  25      284.88      326.12     22.60 o
   6  12  25       43.72       31.30     15.80 o
   7  12  25       35.42       37.72     14.32 o
   8  12  25      384.96      440.42     23.48 o
   9  12  25        1.18        0.00     14.43 o
   1  13  25      456.84      470.49     23.07 o
   2  13  25      971.92      973.90     31.78 o
   3  13  25      144.40      180.23     16.95 o
   4  13  25      723.24      729.90     29.97 o
   5  13  25       54.68       70.72     15.22 o
   6  13  25      115.87      118.81     21.09 o
   7  13  25       52.34       44.53     15.95 o
   8  13  25       67.07       68.01     15.91 o
   9  13  25       64.27       74.50     21.65 o
   0  14  25      966.34      906.85     51.96 o
   1  14  25      109.02       76.49     14.44 o
   2  14  25      425.58      401.85     23.44 o
   3  14  25     1214.83     1199.81     40.00 o
   4  14  25      643.23      656.82     32.18 o
   5  14  25       92.12       45.82     15.14 o
   6  14  25      610.42      641.43     33.52 o
   7  14  25      300.07      305.45     25.44 o
   8  14  25       14.30        0.00     20.00 o
   1  15  25        1.08        0.00     16.65 o
   2  15  25      119.49      115.82     17.31 o
   3  15  25      122.83      140.06     19.12 o
   4  15  25       77.50       52.65     15.24 o
   5  15  25      233.13      237.90     22.20 o
   6  15  25      177.89      162.32     19.01 o
   7  15  25        0.27       17.72     15.23 o
   0  16  25      209.65      153.00     26.28 o
   1  16  25        3.06       10.68     15.93 o
   2  16  25      300.94      314.22     24.69 o
   3  16  25       28.11       19.41     17.17 o
   4  16  25      424.94      438.02     30.58 o
   5  16  25       49.84       36.05     16.79 o
   6  16  25      152.07      217.43     25.00 o
   1  17  25      234.88      238.75     23.05 o
   2  17  25     1146.70     1144.50     48.54 o
   3  17  25        3.06       26.69     18.97 o
   4  17  25      574.14      581.34     36.61 o
   5  17  25     1153.98     1193.42     79.26 o
   0  18  25        4.87        0.00     22.38 o
   1  18  25       11.97       23.56     16.95 o
   2  18  25      116.36      138.76     24.14 o
   3  18  25        8.35       12.81     29.43 o
   4  18  25      384.63      298.91     70.11 o
   1  19  25        4.71        0.00     53.40 o
   0   0  26     3403.96     3470.99     88.48 o
   1   0  26      254.95      286.62     19.50 o
   2   0  26     1559.40     1553.60     42.54 o
   3   0  26     1875.67     2061.95     46.25 o
   4   0  26      401.34      401.38     26.02 o
   5   0  26       31.04       30.92     15.00 o
   6   0  26     1177.17     1255.67     55.25 o
   7   0  26     2494.57     2538.58     83.83 o
   8   0  26      149.79      171.50     27.96 o
   9   0  26      193.35      127.96     24.74 o
  10   0  26       88.13       60.41     20.29 o
  11   0  26       23.53        0.00     20.51 o
  12   0  26      132.32       60.69     35.89 o
   1   1  26      297.23      322.47     14.96 o
   2   1  26      148.51      171.25     11.66 o
   3   1  26        4.46        0.00      8.29 o
   4   1  26       31.54        7.20      9.52 o
   5   1  26      682.67      698.40     28.01 o
   6   1  26        4.64        7.48     12.93 o
   7   1  26      110.73       95.71     16.19 o
   8   1  26      217.03      192.09     19.37 o
   9   1  26      292.11      299.46     22.40 o
  10   1  26       16.82        7.78     14.67 o
  11   1  26       25.79        7.27     16.65 o
  12   1  26      308.95      341.44     31.31 o
   0   2  26      707.86      745.55     30.41 o
   1   2  26      533.97      518.92     18.05 o
   2   2  26       16.17       20.81      8.65 o
   3   2  26        8.59       15.62      9.24 o
   4   2  26     1072.00     1067.71     29.29 o
   5   2  26      107.29      110.01     13.81 o
   6   2  26     1281.57     1243.02     40.35 o
   7   2  26      288.30      240.12     21.20 o
   8   2  26       49.74       59.64     14.97 o
   9   2  26       14.56        8.41     14.25 o
  10   2  26      218.36      239.21     20.34 o
  11   2  26       22.81       25.19     14.53 o
  12   2  26      534.43      530.36     37.11 o
   1   3  26     1650.48     1666.11     32.48 o
   2   3  26     1697.77     1791.43     31.40 o
   3   3  26       86.41       65.42      9.92 o
   4   3  26      273.19      257.36     17.79 o
   5   3  26     1578.29     1637.31     40.68 o
   6   3  26       78.01       71.12     12.54 o
   7   3  26      420.90      362.74     27.17 o
   8   3  26     1051.43     1028.50     40.27 o
   9   3  26      135.30      107.38     15.69 o
  10   3  26       49.01       63.92     15.99 o
  11   3  26      655.79      645.77     32.76 o
  12   3  26      425.04      296.87     41.73 o
   0   4  26     1205.72     1257.52     42.67 o
   1   4  26      443.38      432.31     17.89 o
   2   4  26       14.86        0.00      7.32 o
   3   4  26     1990.03     2002.50     33.79 o
   4   4  26      132.90      124.46     13.41 o
   5   4  26       68.11       75.09     12.35 o
   6   4  26      428.38      433.39     23.18 o
   7   4  26      246.48      235.89     20.06 o
   8   4  26      366.50      362.48     23.24 o
   9   4  26     1372.88     1295.56     42.71 o
  10   4  26      595.65      591.56     32.84 o
  11   4  26      190.52      250.74     24.29 o
  12   4  26      359.30      579.61    102.19 o
   1   5  26       10.05        8.73      8.57 o
   2   5  26     1344.79     1406.46     27.63 o
   3   5  26       59.50       73.93     10.72 o
   4   5  26       19.96        2.26     10.03 o
   5   5  26      740.69      764.16     27.84 o
   6   5  26       23.31       16.75     12.11 o
   7   5  26      183.66      156.80     16.66 o
   8   5  26      219.54      194.98     19.22 o
   9   5  26       66.47       41.54     13.35 o
  10   5  26        0.44        0.00     15.88 o
  11   5  26      119.92      104.25     21.41 o
   0   6  26     1025.95     1004.00     34.62 o
   1   6  26      286.21      284.68     14.98 o
   2   6  26      129.68      157.92     12.36 o
   3   6  26     4022.89     4194.27     51.06 o
   4   6  26      970.04     1003.03     29.41 o
   5   6  26        2.31        1.48     11.61 o
   6   6  26      780.24      768.18     28.56 o
   7   6  26      389.47      390.82     22.78 o
   8   6  26       28.31       32.43     13.57 o
   9   6  26       78.08       41.87     13.64 o
  10   6  26      172.67      147.18     17.44 o
  11   6  26       92.50       80.76     17.97 o
   1   7  26        7.01       25.59      9.16 o
   2   7  26      456.22      443.45     19.04 o
   3   7  26        3.02        3.84      8.94 o
   4   7  26     1362.40     1373.75     34.35 o
   5   7  26     1368.81     1343.58     38.10 o
   6   7  26       70.97       46.08     12.95 o
   7   7  26       28.78        3.48     11.80 o
   8   7  26      179.06      172.52     18.31 o
   9   7  26      301.08      301.04     22.13 o
  10   7  26       52.68       59.68     14.82 o
  11   7  26      373.63      358.80     33.21 o
   0   8  26      539.67      577.98     28.07 o
   1   8  26       40.60       50.67     10.29 o
   2   8  26       18.68       17.82     10.09 o
   3   8  26      115.08      100.77     13.27 o
   4   8  26      358.85      370.29     20.78 o
   5   8  26       76.64       82.41     15.27 o
   6   8  26        4.95       11.62     12.96 o
   7   8  26       19.20        5.83     12.37 o
   8   8  26       15.63       31.11     14.24 o
   9   8  26      321.91      299.01     21.39 o
  10   8  26      240.08      298.76     22.16 o
  11   8  26        2.50        0.00     49.53 o
   1   9  26      815.71      824.69     24.05 o
   2   9  26      317.34      238.57     14.63 o
   3   9  26       59.97       61.26     11.54 o
   4   9  26     2110.50     2132.80     51.94 o
   5   9  26     1481.24     1340.00     43.57 o
   6   9  26      346.04      386.07     23.94 o
   7   9  26      349.29      303.53     23.66 o
   8   9  26      446.96      461.46     24.74 o
   9   9  26      455.91      463.53     25.04 o
  10   9  26       11.24        0.00     16.30 o
   0  10  26       30.55       36.79     13.35 o
   1  10  26      484.82      436.11     19.12 o
   2  10  26       10.90        0.00     10.02 o
   3  10  26      165.98      131.87     14.37 o
   4  10  26      432.58      452.14     25.18 o
   5  10  26       17.26       28.50     15.43 o
   6  10  26      324.60      343.93     25.78 o
   7  10  26      144.38      116.25     16.22 o
   8  10  26        3.92        0.00     13.00 o
   9  10  26      124.50      103.76     16.42 o
  10  10  26      568.82      610.86     43.14 o
   1  11  26       16.20       18.00     10.98 o
   2  11  26       21.30        6.74     11.34 o
   3  11  26       95.31       79.09     13.61 o
   4  11  26      419.31      413.56     23.16 o
   5  11  26      598.00      627.21     29.26 o
   6  11  26       68.49      106.37     18.66 o
   7  11  26       81.33       57.31     15.26 o
   8  11  26       66.00       53.23     14.06 o
   9  11  26      150.19      141.30     17.38 o
   0  12  26     2077.06     1978.98     60.21 o
   1  12  26      151.71      118.40     14.70 o
   2  12  26      195.74      189.12     15.72 o
   3  12  26      531.54      517.23     25.68 o
   4  12  26      242.98      236.40     19.17 o
   5  12  26      118.01      131.09     17.64 o
   6  12  26      886.50      805.48     37.31 o
   7  12  26      691.68      655.96     32.63 o
   8  12  26      126.29       95.77     24.73 o
   9  12  26      162.54      162.78     33.49 o
   1  13  26      842.59      826.50     30.26 o
   2  13  26      488.44      480.52     23.47 o
   3  13  26       75.12       52.46     13.80 o
   4  13  26       89.35       67.95     14.19 o
   5  13  26      421.87      368.20     28.49 o
   6  13  26       11.06        2.82     13.93 o
   7  13  26       10.64        0.79     16.27 o
   8  13  26      738.70      789.94     38.30 o
   0  14  26      146.15       97.34     22.44 o
   1  14  26      145.05       78.51     16.76 o
   2  14  26       16.43        0.00     13.04 o
   3  14  26        7.36        0.00     15.91 o
   4  14  26      443.41      392.66     25.82 o
   5  14  26       26.06       37.63     15.81 o
   6  14  26       20.98        9.72     15.02 o
   7  14  26       61.00       58.44     16.41 o
   1  15  26      348.04      354.67     25.61 o
   2  15  26      852.93      941.76     36.08 o
   3  15  26      307.45      266.11     23.08 o
   4  15  26      429.23      392.98     27.08 o
   5  15  26      318.83      314.58     24.82 o
   6  15  26      418.21      451.06     29.47 o
   7  15  26       69.71        0.61     50.10 o
   0  16  26      319.58      283.51     33.30 o
   1  16  26      441.57      385.99     30.88 o
   2  16  26      268.82      248.99     24.31 o
   3  16  26      124.88      131.59     21.78 o
   4  16  26       21.39        0.71     16.08 o
   5  16  26       73.44       31.46     23.11 o
   6  16  26       45.15      158.92     63.48 o
   1  17  26      139.00       94.30     18.11 o
   2  17  26       46.94       48.90     18.63 o
   3  17  26       56.00       50.27     23.16 o
   4  17  26      398.69      521.36    138.47 o
   0  18  26      901.83      879.19    115.82 o
   1  18  26      296.50      388.60     81.85 o
   1   1  27     1992.74     2072.58     35.26 o
   2   1  27      783.62      816.91     22.79 o
   3   1  27       36.32       33.38      9.23 o
   4   1  27       68.14       47.03     10.55 o
   5   1  27     2932.33     2990.10     55.15 o
   6   1  27      411.45      389.99     25.77 o
   7   1  27     1483.63     1469.98     44.16 o
   8   1  27      688.12      671.32     31.73 o
   9   1  27      318.01      356.92     23.18 o
  10   1  27        8.86        0.00     15.18 o
  11   1  27      255.23      235.47     23.69 o
   0   2  27     2563.35     2651.43     56.42 o
   1   2  27      264.84      276.36     14.42 o
   2   2  27     1006.85     1001.68     26.19 o
   3   2  27     1953.52     2018.61     37.93 o
   4   2  27      158.94      156.45     14.37 o
   5   2  27       42.73       32.69     12.64 o
   6   2  27      376.34      354.91     25.44 o
   7   2  27      991.86      995.01     41.12 o
   8   2  27       85.82       59.55     15.72 o
   9   2  27      556.46      628.13     30.15 o
  10   2  27     1470.79     1576.62     46.68 o
  11   2  27      119.36      113.78     17.56 o
   1   3  27       27.48       26.39      8.99 o
   2   3  27        7.91        6.85      8.07 o
   3   3  27        4.98        6.05      9.23 o
   4   3  27       43.40       41.35     11.63 o
   5   3  27        2.48        0.00     11.19 o
   6   3  27      153.17      125.27     16.06 o
   7   3  27        1.36       16.72     14.74 o
   8   3  27       15.37       21.08     15.93 o
   9   3  27      169.36      119.47     18.17 o
  10   3  27       46.29       35.82     15.71 o
  11   3  27      138.23      159.31     19.54 o
   0   4  27     1764.23     1971.86     53.68 o
   1   4  27      291.69      277.68     15.55 o
   2   4  27       78.18       81.59      9.05 o
   3   4  27     1513.65     1635.17     33.54 o
   4   4  27      236.90      224.05     16.75 o
   5   4  27      110.86       81.66     12.99 o
   6   4  27     1234.47     1233.93     35.64 o
   7   4  27      831.96      811.14     33.52 o
   8   4  27       67.38       93.26     18.49 o
   9   4  27      131.94      107.05     17.64 o
  10   4  27      480.03      544.26     37.12 o
  11   4  27       64.42       41.69     18.86 o
   1   5  27      673.56      712.19     22.23 o
   2   5  27     1658.83     1624.60     31.27 o
   3   5  27      531.99      555.18     20.65 o
   4   5  27      447.17      413.79     21.24 o
   5   5  27     1659.86     1701.83     42.66 o
   6   5  27       10.28        7.51     11.72 o
   7   5  27        5.23        0.00     13.83 o
   8   5  27      915.16      915.46     36.29 o
   9   5  27      636.78      604.61     30.49 o
  10   5  27      101.89       85.84     23.03 o
  11   5  27      830.14      865.64     58.38 o
   0   6  27       37.00       11.67     12.35 o
   1   6  27        1.44        0.00      9.06 o
   2   6  27      180.98      175.50     13.11 o
   3   6  27        0.79        8.25     10.04 o
   4   6  27      192.66      166.88     15.27 o
   5   6  27       80.77       59.22     11.95 o
   6   6  27       32.64        0.00     12.44 o
   7   6  27       34.09       37.14     13.14 o
   8   6  27        0.03        0.00     13.71 o
   9   6  27        2.76        0.00     13.63 o
  10   6  27       45.16       57.19     15.49 o
  11   6  27      302.99      257.50     68.53 o
   1   7  27      380.73      350.70     15.90 o
   2   7  27      962.09      995.97     28.70 o
   3   7  27       35.19       17.63     10.45 o
   4   7  27        3.71        2.58     11.27 o
   5   7  27      648.83      662.14     29.44 o
   6   7  27      289.59      244.60     19.04 o
   7   7  27        7.78        9.83     12.60 o
   8   7  27      478.88      454.89     25.12 o
   9   7  27      348.17      314.85     22.28 o
  10   7  27        5.40        8.78     14.31 o
   0   8  27      227.09      211.69     19.06 o
   1   8  27     1443.04     1438.16     31.07 o
   2   8  27      232.69      204.70     13.98 o
   3   8  27     3935.67     3990.31     61.46 o
   4   8  27     2015.76     2102.74     50.55 o
   5   8  27      385.01      416.31     24.76 o
   6   8  27      514.99      523.31     27.34 o
   7   8  27      474.37      464.42     25.52 o
   8   8  27       16.32        6.50     14.05 o
   9   8  27      874.00      949.14     36.46 o
  10   8  27      537.40      538.87     28.16 o
   1   9  27      477.15      495.49     19.68 o
   2   9  27      191.22      202.94     14.34 o
   3   9  27      171.24      152.59     14.91 o
   4   9  27        5.75        7.74     11.84 o
   5   9  27      200.06      189.65     18.87 o
   6   9  27       10.71       10.56     13.96 o
   7   9  27       39.11       36.13     15.22 o
   8   9  27       39.66       26.04     14.17 o
   9   9  27       41.17       64.56     15.47 o
  10   9  27       52.87        0.00     24.35 o
   0  10  27      563.26      568.55     31.20 o
   1  10  27      191.62      191.80     13.77 o
   2  10  27      646.57      649.50     23.06 o
   3  10  27       11.78       17.46     11.17 o
   4  10  27       37.21       16.60     15.54 o
   5  10  27        1.15       19.05     15.88 o
   6  10  27      178.72      206.91     22.32 o
   7  10  27      142.00      121.53     17.86 o
   8  10  27        1.18        0.00     13.72 o
   9  10  27       85.61       62.09     14.66 o
   1  11  27      782.95      727.28     25.59 o
   2  11  27     1945.77     2012.73     42.75 o
   3  11  27      283.68      287.52     19.11 o
   4  11  27      362.73      373.88     26.17 o
   5  11  27      949.30      928.73     36.86 o
   6  11  27      537.92      568.35     31.86 o
   7  11  27      194.92      238.13     22.35 o
   8  11  27      494.77      489.16     25.12 o
   9  11  27      354.72      401.84     41.09 o
   0  12  27       36.58       34.64     16.31 o
   1  12  27        6.98        7.20     12.17 o
   2  12  27       22.17       22.46     12.74 o
   3  12  27       10.68        0.00     13.37 o
   4  12  27      535.18      537.57     28.30 o
   5  12  27        9.92        0.00     14.91 o
   6  12  27       82.28       87.84     17.09 o
   7  12  27      205.00      178.34     20.81 o
   8  12  27       40.98       50.88     17.10 o
   1  13  27      268.37      239.78     19.46 o
   2  13  27      238.73      230.80     18.37 o
   3  13  27       93.07       69.17     14.55 o
   4  13  27      240.10      202.33     22.31 o
   5  13  27      294.75      254.20     21.94 o
   6  13  27      155.39      139.52     18.03 o
   7  13  27      274.37      268.70     23.29 o
   8  13  27      239.26      280.61     68.70 o
   0  14  27     1454.79     1403.29     64.69 o
   1  14  27      554.02      595.14     31.10 o
   2  14  27       28.48        0.00     14.43 o
   3  14  27     1333.60     1347.54     42.93 o
   4  14  27       26.13       44.00     16.72 o
   5  14  27      259.92      277.51     23.89 o
   6  14  27      502.59      535.08     31.45 o
   7  14  27      742.20      798.34    107.49 o
   1  15  27       94.04       66.49     17.10 o
   2  15  27       89.24       71.42     18.19 o
   3  15  27       88.16       63.19     16.68 o
   4  15  27      137.49      156.66     19.13 o
   5  15  27       21.33       11.56     17.37 o
   6  15  27      552.42      642.57     99.59 o
   0  16  27       23.36       74.61     25.15 o
   1  16  27      168.00      145.22     20.13 o
   2  16  27        1.30        0.00     16.76 o
   3  16  27       41.34       14.53     17.30 o
   4  16  27        1.96        0.00     23.11 o
   1  17  27      387.79      392.11     77.39 o
   0   0  28     2871.14     2934.00     95.31 o
   1   0  28     1687.72     1732.57     46.85 o
   2   0  28      505.91      491.24     26.34 o
   3   0  28      513.05      552.17     52.18 o
   4   0  28      157.41      165.02     21.59 o
   5   0  28      137.77      135.52     23.52 o
   6   0  28     3067.70     3261.06    100.70 o
   7   0  28     2478.22     2576.33    103.70 o
   8   0  28        1.42        8.26     20.35 o
   9   0  28      152.99      190.01     32.48 o
  10   0  28      191.74      156.24     25.75 o
  11   0  28       25.53       12.45     38.85 o
   1   1  28      428.94      441.18     18.03 o
   2   1  28      383.76      411.55     18.09 o
   3   1  28      247.27      236.18     16.68 o
   4   1  28      315.69      314.53     18.95 o
   5   1  28      412.69      459.11     24.40 o
   6   1  28       63.29       74.74     15.71 o
   7   1  28        5.90       15.34     15.15 o
   8   1  28      834.81      814.07     34.79 o
   9   1  28      180.65      231.64     21.19 o
  10   1  28       61.58       74.04     16.28 o
  11   1  28      141.83       77.15     45.77 o
   0   2  28     1708.56     1798.36     55.53 o
   1   2  28       40.94       38.46      9.72 o
   2   2  28      167.95      153.33     12.06 o
   3   2  28       59.69       64.75     11.32 o
   4   2  28      207.60      209.98     16.30 o
   5   2  28      309.35      279.41     17.95 o
   6   2  28      482.02      472.45     27.97 o
   7   2  28       82.30       79.17     19.62 o
   8   2  28        4.90        8.34     13.91 o
   9   2  28      107.00       94.36     16.20 o
  10   2  28      662.78      723.90     32.78 o
  11   2  28       10.32       14.76     33.65 o
   1   3  28      606.83      621.28     20.32 o
   2   3  28     2542.31     2592.91     37.93 o
   3   3  28       16.88       11.99     10.27 o
   4   3  28       17.61        0.00     11.61 o
   5   3  28      785.06      779.54     27.66 o
   6   3  28      193.28      221.39     18.61 o
   7   3  28       26.54       17.34     14.11 o
   8   3  28     1347.56     1354.74     46.20 o
   9   3  28       34.26        3.64     16.60 o
  10   3  28      225.26      206.07     19.93 o
  11   3  28      116.76       42.24     40.52 o
   0   4  28      190.54      207.43     19.78 o
   1   4  28       37.78       39.84      9.76 o
   2   4  28        9.85       13.51      9.61 o
   3   4  28      154.45      152.83     13.95 o
   4   4  28      311.28      335.51     21.17 o
   5   4  28      247.81      252.10     17.42 o
   6   4  28      144.54      118.42     13.90 o
   7   4  28      496.70      486.40     27.24 o
   8   4  28       89.01       91.00     17.95 o
   9   4  28       29.15        2.09     20.76 o
  10   4  28      488.95      478.98     31.13 o
  11   4  28       63.23        9.56     47.52 o
   1   5  28       73.82       87.15     10.81 o
   2   5  28     1637.83     1775.94     35.68 o
   3   5  28       48.89       30.34     11.43 o
   4   5  28       37.27       30.37     11.41 o
   5   5  28       87.88       66.89     12.74 o
   6   5  28       95.05       87.04     13.34 o
   7   5  28      107.22       98.45     14.77 o
   8   5  28      141.16      126.25     17.44 o
   9   5  28      166.09      175.25     23.78 o
  10   5  28      109.16      164.82     21.97 o
   0   6  28      474.98      445.94     27.13 o
   1   6  28      131.81      133.93     12.16 o
   2   6  28      674.53      711.89     23.60 o
   3   6  28     1242.03     1282.30     37.14 o
   4   6  28      354.66      347.54     20.88 o
   5   6  28       14.36       18.34     12.08 o
   6   6  28      324.98      347.18     22.21 o
   7   6  28       63.12       51.65     14.70 o
   8   6  28      244.18      271.41     21.56 o
   9   6  28      407.84      439.39     27.21 o
  10   6  28      836.64      899.31     37.93 o
   1   7  28        7.40       18.13     10.04 o
   2   7  28      493.53      482.59     21.08 o
   3   7  28        9.86        0.00     12.06 o
   4   7  28     1729.13     1829.21     44.99 o
   5   7  28       52.89       31.80     12.93 o
   6   7  28      563.80      553.50     28.75 o
   7   7  28      385.96      364.85     27.35 o
   8   7  28      243.33      217.83     21.00 o
   9   7  28      368.85      361.58     23.76 o
  10   7  28       10.13        0.00     36.40 o
   0   8  28      686.29      665.59     30.49 o
   1   8  28       83.59       60.65     10.40 o
   2   8  28        6.43        0.00     10.07 o
   3   8  28      413.40      417.47     22.66 o
   4   8  28       13.30        5.54     18.38 o
   5   8  28       54.47       35.33     13.72 o
   6   8  28      102.03      105.60     16.18 o
   7   8  28       86.93       88.56     14.56 o
   8   8  28       35.04       50.83     14.90 o
   9   8  28       52.19       21.72     15.34 o
  10   8  28      387.68      341.37     58.56 o
   1   9  28     1162.54     1111.97     29.41 o
   2   9  28     1064.19     1052.46     28.70 o
   3   9  28      167.12      167.71     14.88 o
   4   9  28      366.33      348.42     23.72 o
   5   9  28      621.97      676.55     31.40 o
   6   9  28      283.89      277.16     32.10 o
   7   9  28      145.91      142.96     22.61 o
   8   9  28      747.33      727.36     33.67 o
   9   9  28      236.92      211.58     24.68 o
   0  10  28     1605.53     1631.63     50.49 o
   1  10  28      225.41      194.48     17.66 o
   2  10  28        1.77        0.00     10.58 o
   3  10  28       53.46       42.29     12.53 o
   4  10  28      262.42      279.28     22.56 o
   5  10  28      111.45      123.86     17.73 o
   6  10  28      426.55      412.76     34.76 o
   7  10  28      187.95      189.10     20.12 o
   8  10  28       22.03       15.46     16.40 o
   9  10  28       30.67       86.92     39.16 o
   1  11  28      154.50      128.60     14.19 o
   2  11  28       19.49       30.08     12.20 o
   3  11  28        1.25        0.00     13.54 o
   4  11  28       30.86       22.82     12.75 o
   5  11  28      125.12      128.94     20.17 o
   6  11  28      205.17      177.84     20.21 o
   7  11  28       41.37       67.42     19.66 o
   8  11  28       16.67       20.11     32.12 o
   0  12  28     1591.57     1736.56     57.94 o
   1  12  28       75.30       68.34     12.64 o
   2  12  28      543.19      549.68     26.89 o
   3  12  28      191.08      186.29     19.51 o
   4  12  28     1245.93     1345.89     42.74 o
   5  12  28      450.94      493.57     29.38 o
   6  12  28     1457.19     1558.72     48.88 o
   7  12  28      375.00      401.27     29.38 o
   8  12  28       14.79        9.03     41.73 o
   1  13  28      334.24      306.81     22.59 o
   2  13  28      194.49      183.48     17.70 o
   3  13  28      160.78      148.38     19.40 o
   4  13  28      667.92      715.79     31.96 o
   5  13  28       67.93       54.34     16.02 o
   6  13  28       62.87       35.67     14.31 o
   7  13  28        2.53        0.00     75.33 o
   0  14  28      205.84      167.45     27.70 o
   1  14  28       10.28       15.07     19.96 o
   2  14  28        4.66        0.00     14.85 o
   3  14  28      191.25      142.20     17.41 o
   4  14  28        2.92        1.12     17.12 o
   5  14  28      157.06      170.14     20.52 o
   6  14  28      206.65      203.47     59.51 o
   1  15  28      474.55      389.01     26.67 o
   2  15  28      843.14      916.35     40.90 o
   3  15  28        6.07        0.00     16.11 o
   4  15  28      358.87      323.29     35.30 o
   0  16  28      676.59      721.61     55.74 o
   1  16  28      142.86       94.46     25.50 o
   2  16  28        1.39        0.00     25.64 o
   1   1  29     1558.72     1623.99     34.09 o
   2   1  29      430.14      462.84     19.34 o
   3   1  29       21.47       21.68     11.93 o
   4   1  29      705.37      701.16     27.05 o
   5   1  29     2627.65     2679.36     58.02 o
   6   1  29      373.81      363.38     28.33 o
   7   1  29      170.66      196.91     21.68 o
   8   1  29      441.53      475.48     28.65 o
   9   1  29     1056.04     1178.63     43.16 o
  10   1  29       43.28       34.36     15.08 o
   0   2  29     2318.17     2408.70     60.68 o
   1   2  29     1024.57     1052.61     28.00 o
   2   2  29        0.87       14.71      8.98 o
   3   2  29     1513.33     1607.41     38.67 o
   4   2  29      589.87      601.94     26.61 o
   5   2  29        0.44       14.77     12.33 o
   6   2  29      226.63      190.44     18.28 o
   7   2  29     1269.51     1329.02     43.23 o
   8   2  29       25.03       39.49     14.50 o
   9   2  29       80.50       93.62     17.88 o
  10   2  29      241.07      228.43     22.25 o
   1   3  29       62.19       62.16     10.44 o
   2   3  29       30.80       43.90     10.02 o
   3   3  29        9.45       17.94     10.38 o
   4   3  29      740.85      767.14     29.48 o
   5   3  29       86.54       57.33     12.60 o
   6   3  29      426.86      454.63     26.35 o
   7   3  29        5.47        0.00     14.08 o
   8   3  29      105.78       95.00     17.60 o
   9   3  29       20.14       20.47     21.01 o
  10   3  29        0.22       42.57     17.66 o
   0   4  29      282.47      316.30     29.84 o
   1   4  29      543.27      547.79     19.84 o
   2   4  29      252.92      243.96     16.42 o
   3   4  29     1329.85     1322.55     35.64 o
   4   4  29      522.19      525.60     25.68 o
   5   4  29      260.21      283.62     18.88 o
   6   4  29      111.40      103.69     14.63 o
   7   4  29     1114.30     1126.18     39.63 o
   8   4  29       34.09       13.68     14.65 o
   9   4  29      337.79      328.36     26.33 o
  10   4  29      650.34      603.26     49.90 o
   1   5  29     1832.48     1895.37     35.17 o
   2   5  29     1023.78     1068.53     28.64 o
   3   5  29      109.60      115.78     14.75 o
   4   5  29      551.86      548.01     27.52 o
   5   5  29     1609.13     1615.60     41.01 o
   6   5  29        5.24        0.00     12.63 o
   7   5  29      131.26       88.45     15.49 o
   8   5  29      325.97      327.14     23.70 o
   9   5  29      658.48      731.83     33.99 o
  10   5  29       11.55       54.16     38.13 o
   0   6  29      114.21      124.50     16.39 o
   1   6  29      124.44      125.79     12.21 o
   2   6  29     1038.40     1053.91     30.14 o
   3   6  29        5.06        8.91     12.94 o
   4   6  29      144.89      119.93     14.84 o
   5   6  29        0.96       13.37     12.73 o
   6   6  29       13.97        7.62     12.26 o
   7   6  29        8.01        0.00     13.91 o
   8   6  29        2.95        6.90     13.43 o
   9   6  29       15.99       28.30     13.53 o
   1   7  29       31.08       21.19     10.98 o
   2   7  29      130.23      151.20     14.43 o
   3   7  29       10.46       20.71     13.00 o
   4   7  29       60.37       49.68     15.17 o
   5   7  29      318.29      317.69     21.42 o
   6   7  29       17.15       21.06     13.35 o
   7   7  29        9.44        5.03     13.15 o
   8   7  29      178.91      158.69     18.42 o
   9   7  29      146.15      180.41     18.21 o
   0   8  29       11.26        4.79     13.58 o
   1   8  29      337.92      314.36     17.00 o
   2   8  29      100.81       90.69     11.73 o
   3   8  29      765.16      717.47     28.64 o
   4   8  29      453.14      463.61     27.88 o
   5   8  29       54.75       25.96     20.50 o
   6   8  29      310.51      316.65     23.18 o
   7   8  29      614.77      645.45     29.96 o
   8   8  29      111.90      140.01     20.41 o
   9   8  29     1189.24     1181.66     60.12 o
   1   9  29      122.75      105.08     12.74 o
   2   9  29       22.02       27.77     10.39 o
   3   9  29      319.75      334.80     20.39 o
   4   9  29        4.15        0.00     13.12 o
   5   9  29       13.24       20.69     14.79 o
[truncated: 25,779 more chars]
